# Supplementary material for: Dicarbonyl­{3,3′-di-tert-butyl-5,5′-di­meth­oxy-2,2′-bis­[(4,4,5,5-tetra­phenyl-1,3,2-dioxa­phospho­lan-2-yl)­oxy-κP]biphen­yl}hydridorhodium(I) diethyl ether monosolvate
Source: Acta Crystallogr Sect E Struct Rep Online. 2012 Mar 28;68(Pt 4):m488. doi: 10.1107/S1600536812011786 (PMC3343872; doi:10.1107/S1600536812011786)
Supplement: Supplementary file 1 [file e-68-0m488-sup1.cif]

##############################################################################
#                                                                            #
# This CIF contains the data in a paper accepted for publication in          #
# Acta Crystallographica Section E. It conforms to the requirements of       #
# Notes for Authors for Acta Crystallographica Section E, and has been       #
# peer reviewed under the auspices of the IUCr Commission on Journals.       #
#                                                                            #
# Full details of the Crystallographic Information File format               #
# are given in the paper "The Crystallographic Information File (CIF):       #
# a New Standard Archive File for Crystallography" by S. R. Hall, F. H.      #
# Allen and I. D. Brown [Acta Cryst. (1991), A47, 655-685].                  #
#                                                                            #
# The current version of the core CIF dictionary is obtainable from          #
# ftp://ftp.iucr.org/pub/cif_core.dic.                                       #
#                                                                            #
# Software is freely available for graphical display of the structure(s)     #
# in this CIF. For information consult the CIF software page                 #
# http://www.iucr.org/resources/cif/software.                                #
#                                                                            #
# This file may be used for bona fide research purposes within the           #
# scientific community so long as proper attribution is given to the journal # 
# article from which it was obtained.                                        #
#                                                                            #
##############################################################################
data_I
_audit_creation_method     SHELXL-97
_chemical_name_systematic
;
Dicarbonyl{3,3'-di-<i>tert</i>-butyl-5,5'-dimethoxy-2,2'-bis[(4,4,5,5-
tetraphenyl-1,3,2-dioxaphospholan-2-yl)oxy-\k<i>P</i>]biphenyl}hydridorhodium(I)
diethyl ether monosolvate
;
_chemical_name_common     ?
_chemical_formula_moiety     'C76 H69 O10 P2 Rh, C4 H10 O'
_chemical_formula_sum     'C80 H79 O11 P2 Rh'
_chemical_formula_iupac     '[Rh (C74 H68 O8 P2) H (C O)2], C4 H10 O'
_chemical_formula_weight     1381.28
_chemical_melting_point     ?
_symmetry_cell_setting     monoclinic
_symmetry_space_group_name_H-M     'P 21'
_space_group_name_Hall     'P 2yb'
loop_
    _symmetry_equiv_pos_as_xyz
    'x, y, z'
    '-x, y+1/2, -z'
_cell_length_a     11.1489(2)
_cell_length_b     25.8458(4)
_cell_length_c     12.5941(3)
_cell_angle_alpha     90.00
_cell_angle_beta     110.263(2)
_cell_angle_gamma     90.00
_cell_volume     3404.43(11)
_cell_formula_units_Z     2
_cell_measurement_reflns_used     15841
_cell_measurement_theta_min     1.68
_cell_measurement_theta_max     28.41
_cell_measurement_temperature     200(2)
_exptl_crystal_description     prism
_exptl_crystal_colour     colourless
_exptl_crystal_size_max     0.40
_exptl_crystal_size_mid     0.35
_exptl_crystal_size_min     0.15
_exptl_crystal_density_diffrn     1.347
_exptl_crystal_density_meas     ?
_exptl_crystal_density_method     'not measured'
_exptl_crystal_F_000     1444
_exptl_absorpt_coefficient_mu     0.361
_exptl_absorpt_correction_type     numerical
_exptl_absorpt_process_details     '(X-SHAPE and X-RED32; Stoe & Cie, 2005)'
_exptl_absorpt_correction_T_min     0.8354
_exptl_absorpt_correction_T_max     0.9589
_exptl_special_details
;
;
_diffrn_ambient_temperature     200(2)
_diffrn_radiation_type     MoK\a
_diffrn_radiation_wavelength     0.71073
_diffrn_radiation_source     'fine-focus sealed tube'
_diffrn_radiation_monochromator     graphite
_diffrn_measurement_device_type     'Stoe IPDS II'
_diffrn_measurement_method     '\w'
_diffrn_detector_area_resol_mean     ?
_diffrn_reflns_number     59171
_diffrn_reflns_av_R_equivalents     0.0260
_diffrn_reflns_av_sigmaI/netI     0.0359
_diffrn_reflns_theta_min     1.58
_diffrn_reflns_theta_max     27.91
_diffrn_reflns_theta_full     27.91
_diffrn_measured_fraction_theta_max     0.997
_diffrn_measured_fraction_theta_full     0.997
_diffrn_reflns_limit_h_min     -14
_diffrn_reflns_limit_h_max     14
_diffrn_reflns_limit_k_min     -34
_diffrn_reflns_limit_k_max     34
_diffrn_reflns_limit_l_min     -16
_diffrn_reflns_limit_l_max     16
_diffrn_standards_number     ?
_diffrn_standards_interval_count     ?
_diffrn_standards_interval_time     ?
_diffrn_standards_decay_%     ?
_refine_special_details
;
Refinement of <i>F</i>^2^ against ALL reflections. The weighted <i>R</i>-factor
<i>wR</i> and goodness of fit <i>S</i> are based on <i>F</i>^2^, conventional
<i>R</i>-factors <i>R</i> are based on <i>F</i>, with <i>F</i> set to zero for
negative <i>F</i>^2^. The threshold expression of <i>F</i>^2^ >
\s(<i>F</i>^2^) is used only for calculating <i>R</i>-factors(gt) <i>etc</i>.
and is not relevant to the choice of reflections for refinement.
<i>R</i>-factors based on <i>F</i>^2^ are statistically about twice as large
as those based on <i>F</i>, and <i>R</i>- factors based on ALL data will be
even larger.
;
_reflns_number_total     16262
_reflns_number_gt     14238
_reflns_threshold_expression     I>2\s(I)
_refine_ls_structure_factor_coef     Fsqd
_refine_ls_matrix_type     full
_refine_ls_R_factor_all     0.0326
_refine_ls_R_factor_gt     0.0277
_refine_ls_wR_factor_gt     0.0617
_refine_ls_wR_factor_ref     0.0625
_refine_ls_goodness_of_fit_ref     0.935
_refine_ls_restrained_S_all     0.935
_refine_ls_number_reflns     16262
_refine_ls_number_parameters     834
_refine_ls_number_restraints     35
_refine_ls_hydrogen_treatment     mixed
_refine_ls_weighting_scheme     calc
_refine_ls_weighting_details
                 'calc w=1/[\s^2^(Fo^2^)+(0.0377P)^2^] where P=(Fo^2^+2Fc^2^)/3'
_atom_sites_solution_hydrogens     geom
_atom_sites_solution_primary     direct
_atom_sites_solution_secondary     difmap
_refine_ls_shift/su_max     0.001
_refine_ls_shift/su_mean     0.000
_refine_diff_density_max     0.663
_refine_diff_density_min     -0.465
_refine_ls_extinction_method     none
_refine_ls_extinction_coef     ?
_refine_ls_abs_structure_details     'Flack (1983), 7944 Friedel pairs'
_refine_ls_abs_structure_Flack     -0.026(11)
loop_
    _atom_type_symbol
    _atom_type_description
    _atom_type_scat_dispersion_real
    _atom_type_scat_dispersion_imag
    _atom_type_scat_source
    'C' 'C' 0.0033 0.0016
                         'International Tables Vol C Tables 4.2.6.8 and 6.1.1.4'
    'H' 'H' 0.0000 0.0000
                         'International Tables Vol C Tables 4.2.6.8 and 6.1.1.4'
    'O' 'O' 0.0106 0.0060
                         'International Tables Vol C Tables 4.2.6.8 and 6.1.1.4'
    'P' 'P' 0.1023 0.0942
                         'International Tables Vol C Tables 4.2.6.8 and 6.1.1.4'
    'Rh' 'Rh' -1.1178 0.9187
                         'International Tables Vol C Tables 4.2.6.8 and 6.1.1.4'
_computing_data_collection     'X-AREA (Stoe & Cie, 2005)'
_computing_cell_refinement     'X-AREA (Stoe & Cie, 2005)'
_computing_data_reduction     'X-AREA (Stoe & Cie, 2005)'
_computing_structure_solution     'SHELXS97 (Sheldrick, 2008)'
_computing_structure_refinement     'SHELXL97 (Sheldrick, 2008)'
_computing_molecular_graphics     'XP in SHELXTL (Sheldrick, 2008)'
_computing_publication_material     'SHELXTL (Sheldrick, 2008)'
loop_
    _atom_site_type_symbol
    _atom_site_label
    _atom_site_fract_x
    _atom_site_fract_y
    _atom_site_fract_z
    _atom_site_U_iso_or_equiv
    _atom_site_adp_type
    _atom_site_calc_flag
    _atom_site_refinement_flags
    _atom_site_occupancy
    _atom_site_symmetry_multiplicity
    _atom_site_disorder_assembly
    _atom_site_disorder_group
    C C77 1.0804(4) 0.91333(17) 0.5094(3) 0.0878(11) Uiso d D 1 1 . .
    H H77A 1.1508 0.9343 0.5030 0.132 Uiso calc R 1 1 . .
    H H77B 1.1042 0.8767 0.5147 0.132 Uiso calc R 1 1 . .
    H H77C 1.0626 0.9236 0.5774 0.132 Uiso calc R 1 1 . .
    C C78 0.9699(5) 0.9212(2) 0.4129(4) 0.1113(15) Uiso d D 1 1 . .
    H H78A 0.9490 0.9586 0.4077 0.134 Uiso calc R 1 1 . .
    H H78B 0.9908 0.9120 0.3449 0.134 Uiso calc R 1 1 . .
    C C79 0.7521(5) 0.9016(2) 0.3186(4) 0.1172(17) Uiso d D 1 1 . .
    H H79A 0.7315 0.8699 0.2715 0.141 Uiso calc R 1 1 . .
    H H79B 0.7635 0.9304 0.2713 0.141 Uiso calc R 1 1 . .
    C C80 0.6510(6) 0.9131(3) 0.3584(6) 0.147(2) Uiso d D 1 1 . .
    H H80A 0.5718 0.9181 0.2938 0.221 Uiso calc R 1 1 . .
    H H80B 0.6711 0.9449 0.4037 0.221 Uiso calc R 1 1 . .
    H H80C 0.6401 0.8845 0.4052 0.221 Uiso calc R 1 1 . .
    O O11 0.8631(3) 0.89420(13) 0.4096(3) 0.1138(10) Uiso d D 1 1 . .
    C C1 0.5785(3) 0.53367(10) 0.6920(2) 0.0518(7) Uani d . 1 1 . .
    C C2 0.5159(2) 0.59995(12) 0.9031(2) 0.0456(6) Uani d . 1 1 . .
    C C3 0.37567(19) 0.72557(7) 0.53935(15) 0.0230(4) Uani d . 1 1 . .
    C C4 0.44781(18) 0.75555(7) 0.65556(16) 0.0248(4) Uani d . 1 1 . .
    C C5 0.4165(2) 0.73789(8) 0.43790(16) 0.0287(4) Uani d . 1 1 . .
    C C6 0.3402(2) 0.72021(9) 0.33200(16) 0.0377(5) Uani d D 1 1 . .
    H H6 0.2633 0.7022 0.3239 0.045 Uiso calc R 1 1 . .
    C C7 0.3749(2) 0.72856(10) 0.23819(19) 0.0507(7) Uani d D 1 1 . .
    H H7 0.3217 0.7161 0.1664 0.061 Uiso calc R 1 1 . .
    C C8 0.4858(2) 0.75483(11) 0.24739(19) 0.0573(8) Uani d D 1 1 . .
    H H8 0.5071 0.7620 0.1821 0.069 Uiso calc R 1 1 . .
    C C9 0.5654(3) 0.77058(10) 0.35312(17) 0.0522(7) Uani d D 1 1 . .
    H H9 0.6438 0.7874 0.3610 0.063 Uiso calc R 1 1 . .
    C C10 0.5319(2) 0.76214(9) 0.44750(19) 0.0375(5) Uani d D 1 1 . .
    H H10 0.5879 0.7729 0.5198 0.045 Uiso calc R 1 1 . .
    C C11 0.23051(19) 0.72664(7) 0.50856(15) 0.0242(4) Uani d . 1 1 . .
    C C12 0.1685(2) 0.68911(8) 0.54920(17) 0.0297(4) Uani d . 1 1 . .
    H H12 0.2158 0.6610 0.5922 0.036 Uiso calc R 1 1 . .
    C C13 0.0377(2) 0.69246(9) 0.52739(19) 0.0346(5) Uani d . 1 1 . .
    H H13 -0.0041 0.6662 0.5544 0.042 Uiso calc R 1 1 . .
    C C14 -0.0318(2) 0.73353(9) 0.46688(18) 0.0347(5) Uani d . 1 1 . .
    H H14 -0.1209 0.7360 0.4534 0.042 Uiso calc R 1 1 . .
    C C15 0.0287(2) 0.77076(8) 0.42623(17) 0.0338(5) Uani d . 1 1 . .
    H H15 -0.0188 0.7992 0.3846 0.041 Uiso calc R 1 1 . .
    C C16 0.1582(2) 0.76722(8) 0.44540(16) 0.0289(4) Uani d . 1 1 . .
    H H16 0.1984 0.7928 0.4151 0.035 Uiso calc R 1 1 . .
    C C17 0.37177(18) 0.75349(6) 0.73659(15) 0.0268(4) Uani d D 1 1 . .
    C C18 0.27163(19) 0.78775(8) 0.72410(17) 0.0316(4) Uani d D 1 1 . .
    H H18 0.2514 0.8130 0.6657 0.038 Uiso calc R 1 1 . .
    C C19 0.2012(2) 0.78574(9) 0.79491(17) 0.0406(5) Uani d D 1 1 . .
    H H19 0.1335 0.8096 0.7850 0.049 Uiso calc R 1 1 . .
    C C20 0.2282(3) 0.74940(9) 0.8798(2) 0.0542(7) Uani d D 1 1 . .
    H H20 0.1775 0.7471 0.9266 0.065 Uiso calc R 1 1 . .
    C C21 0.3298(3) 0.71647(12) 0.8955(2) 0.0654(9) Uani d D 1 1 . .
    H H21 0.3513 0.6921 0.9557 0.078 Uiso calc R 1 1 . .
    C C22 0.4007(3) 0.71839(10) 0.82517(19) 0.0470(6) Uani d D 1 1 . .
    H H22 0.4705 0.6953 0.8375 0.056 Uiso calc R 1 1 . .
    C C23 0.4872(2) 0.81179(7) 0.65172(18) 0.0287(4) Uani d . 1 1 . .
    C C24 0.4264(2) 0.84704(7) 0.5669(2) 0.0407(5) Uani d D 1 1 . .
    H H24 0.3584 0.8356 0.5019 0.049 Uiso calc R 1 1 . .
    C C25 0.4628(3) 0.89834(8) 0.5752(2) 0.0495(6) Uani d D 1 1 . .
    H H25 0.4194 0.9218 0.5163 0.059 Uiso calc R 1 1 . .
    C C26 0.5618(2) 0.91583(9) 0.66831(19) 0.0506(7) Uani d D 1 1 . .
    H H26 0.5870 0.9511 0.6740 0.061 Uiso calc R 1 1 . .
    C C27 0.6238(2) 0.88133(7) 0.7529(2) 0.0505(7) Uani d D 1 1 . .
    H H27 0.6930 0.8928 0.8170 0.061 Uiso calc R 1 1 . .
    C C28 0.5857(2) 0.83023(8) 0.7449(2) 0.0377(5) Uani d D 1 1 . .
    H H28 0.6282 0.8071 0.8048 0.045 Uiso calc R 1 1 . .
    C C29 0.75300(19) 0.63414(7) 0.60830(16) 0.0236(4) Uani d . 1 1 . .
    C C30 0.75663(16) 0.59539(10) 0.53180(14) 0.0268(3) Uani d . 1 1 . .
    C C31 0.8683(2) 0.56572(7) 0.56195(17) 0.0298(4) Uani d . 1 1 . .
    H H31 0.8735 0.5385 0.5130 0.036 Uiso calc R 1 1 . .
    C C32 0.9723(2) 0.57425(8) 0.66043(18) 0.0282(4) Uani d . 1 1 . .
    C C33 0.96708(19) 0.61368(7) 0.73284(16) 0.0253(4) Uani d . 1 1 . .
    H H33 1.0380 0.6202 0.7998 0.030 Uiso calc R 1 1 . .
    C C34 0.85706(19) 0.64382(7) 0.70688(16) 0.0225(4) Uani d . 1 1 . .
    C C35 0.85814(18) 0.68962(7) 0.77842(16) 0.0241(4) Uani d . 1 1 . .
    C C36 0.85984(19) 0.68565(7) 0.88844(16) 0.0240(4) Uani d . 1 1 . .
    C C37 0.8629(2) 0.72994(8) 0.95425(16) 0.0260(4) Uani d . 1 1 . .
    C C38 0.8742(2) 0.77697(8) 0.90746(17) 0.0285(4) Uani d . 1 1 . .
    H H38 0.8807 0.8074 0.9516 0.034 Uiso calc R 1 1 . .
    C C39 0.8764(2) 0.78185(7) 0.79794(18) 0.0277(4) Uani d . 1 1 . .
    C C40 0.86457(19) 0.73841(7) 0.73202(17) 0.0256(4) Uani d . 1 1 . .
    H H40 0.8608 0.7414 0.6557 0.031 Uiso calc R 1 1 . .
    C C41 0.65315(19) 0.58828(10) 0.41376(16) 0.0347(5) Uani d . 1 1 . .
    C C42 0.6587(4) 0.63533(12) 0.3432(2) 0.0581(8) Uani d . 1 1 . .
    H H42A 0.6297 0.6659 0.3735 0.087 Uiso calc R 1 1 . .
    H H42B 0.6031 0.6298 0.2646 0.087 Uiso calc R 1 1 . .
    H H42C 0.7468 0.6406 0.3462 0.087 Uiso calc R 1 1 . .
    C C43 0.5178(2) 0.58264(12) 0.4152(2) 0.0536(8) Uani d . 1 1 . .
    H H43A 0.4934 0.6144 0.4453 0.080 Uiso calc R 1 1 . .
    H H43B 0.5143 0.5533 0.4633 0.080 Uiso calc R 1 1 . .
    H H43C 0.4585 0.5767 0.3381 0.080 Uiso calc R 1 1 . .
    C C44 0.6792(3) 0.53988(12) 0.3542(2) 0.0529(8) Uani d . 1 1 . .
    H H44A 0.6122 0.5363 0.2797 0.079 Uiso calc R 1 1 . .
    H H44B 0.6794 0.5092 0.4000 0.079 Uiso calc R 1 1 . .
    H H44C 0.7625 0.5432 0.3449 0.079 Uiso calc R 1 1 . .
    C C45 1.1894(2) 0.55561(10) 0.7650(2) 0.0428(5) Uani d . 1 1 . .
    H H45A 1.2151 0.5911 0.7556 0.064 Uiso calc R 1 1 . .
    H H45B 1.2572 0.5316 0.7643 0.064 Uiso calc R 1 1 . .
    H H45C 1.1751 0.5526 0.8372 0.064 Uiso calc R 1 1 . .
    C C46 0.8585(2) 0.72778(9) 1.07566(17) 0.0338(5) Uani d . 1 1 . .
    C C47 0.7439(3) 0.69620(10) 1.0791(2) 0.0415(6) Uani d . 1 1 . .
    H H47A 0.7534 0.6602 1.0588 0.062 Uiso calc R 1 1 . .
    H H47B 0.6651 0.7107 1.0252 0.062 Uiso calc R 1 1 . .
    H H47C 0.7399 0.6975 1.1556 0.062 Uiso calc R 1 1 . .
    C C48 0.9848(3) 0.70463(10) 1.15472(19) 0.0438(6) Uani d . 1 1 . .
    H H48A 0.9823 0.7021 1.2316 0.066 Uiso calc R 1 1 . .
    H H48B 1.0560 0.7269 1.1552 0.066 Uiso calc R 1 1 . .
    H H48C 0.9965 0.6701 1.1279 0.066 Uiso calc R 1 1 . .
    C C49 0.8440(3) 0.78176(9) 1.11995(19) 0.0455(6) Uani d . 1 1 . .
    H H49A 0.8371 0.7787 1.1952 0.068 Uiso calc R 1 1 . .
    H H49B 0.7667 0.7983 1.0681 0.068 Uiso calc R 1 1 . .
    H H49C 0.9188 0.8028 1.1249 0.068 Uiso calc R 1 1 . .
    C C50 0.8673(3) 0.83944(9) 0.6481(2) 0.0445(6) Uani d . 1 1 . .
    H H50A 0.9270 0.8189 0.6237 0.067 Uiso calc R 1 1 . .
    H H50B 0.8783 0.8762 0.6349 0.067 Uiso calc R 1 1 . .
    H H50C 0.7794 0.8290 0.6047 0.067 Uiso calc R 1 1 . .
    C C51 0.8631(2) 0.51759(7) 1.06368(16) 0.0272(4) Uani d . 1 1 . .
    C C52 0.9253(2) 0.50443(7) 0.96605(16) 0.0258(4) Uani d . 1 1 . .
    C C53 0.9628(2) 0.52742(7) 1.17970(17) 0.0333(5) Uani d D 1 1 . .
    C C54 0.9590(3) 0.57220(9) 1.23876(18) 0.0436(6) Uani d D 1 1 . .
    H H54 0.8948 0.5974 1.2056 0.052 Uiso calc R 1 1 . .
    C C55 1.0473(3) 0.58061(11) 1.3451(2) 0.0635(8) Uani d . 1 1 . .
    H H55 1.0434 0.6115 1.3845 0.076 Uiso calc R 1 1 . .
    C C56 1.1416(3) 0.54451(14) 1.3952(2) 0.0684(9) Uani d . 1 1 . .
    H H56 1.2029 0.5508 1.4681 0.082 Uiso calc R 1 1 . .
    C C57 1.1457(3) 0.49955(12) 1.3383(2) 0.0553(7) Uani d . 1 1 . .
    H H57 1.2091 0.4742 1.3722 0.066 Uiso calc R 1 1 . .
    C C58 1.0572(2) 0.49143(9) 1.23184(19) 0.0410(5) Uani d D 1 1 . .
    H H58 1.0609 0.4603 1.1930 0.049 Uiso calc R 1 1 . .
    C C59 0.7618(2) 0.47876(8) 1.06974(19) 0.0297(5) Uani d . 1 1 . .
    C C60 0.7693(2) 0.45389(8) 1.1700(2) 0.0407(5) Uani d D 1 1 . .
    H H60 0.8376 0.4619 1.2379 0.049 Uiso calc R 1 1 . .
    C C61 0.6786(2) 0.41769(9) 1.1717(2) 0.0525(7) Uani d D 1 1 . .
    H H61 0.6854 0.4009 1.2406 0.063 Uiso calc R 1 1 . .
    C C62 0.5784(3) 0.40585(10) 1.07396(18) 0.0524(7) Uani d D 1 1 . .
    H H62 0.5181 0.3800 1.0746 0.063 Uiso calc R 1 1 . .
    C C63 0.5666(2) 0.43203(9) 0.9752(2) 0.0488(6) Uani d D 1 1 . .
    H H63 0.4963 0.4250 0.9081 0.059 Uiso calc R 1 1 . .
    C C64 0.6570(2) 0.46836(8) 0.9739(2) 0.0382(5) Uani d D 1 1 . .
    H H64 0.6470 0.4866 0.9059 0.046 Uiso calc R 1 1 . .
    C C65 1.0696(2) 0.51295(9) 1.00494(17) 0.0320(5) Uani d . 1 1 . .
    C C66 1.1212(2) 0.56104(10) 1.04461(18) 0.0391(5) Uani d D 1 1 . .
    H H66 1.0658 0.5888 1.0457 0.047 Uiso calc R 1 1 . .
    C C67 1.25186(18) 0.56925(11) 1.0827(2) 0.0546(7) Uani d D 1 1 . .
    H H67 1.2854 0.6024 1.1102 0.065 Uiso calc R 1 1 . .
    C C68 1.3338(3) 0.52943(10) 1.0807(2) 0.0651(9) Uani d D 1 1 . .
    H H68 1.4237 0.5348 1.1078 0.078 Uiso calc R 1 1 . .
    C C69 1.2832(2) 0.48177(11) 1.0386(2) 0.0635(9) Uani d D 1 1 . .
    H H69 1.3387 0.4544 1.0355 0.076 Uiso calc R 1 1 . .
    C C70 1.1525(2) 0.47359(10) 1.0011(2) 0.0458(6) Uani d D 1 1 . .
    H H70 1.1191 0.4406 0.9724 0.055 Uiso calc R 1 1 . .
    C C71 0.8872(2) 0.45146(8) 0.91157(18) 0.0300(4) Uani d . 1 1 . .
    C C72 0.9014(2) 0.40673(8) 0.9771(2) 0.0355(5) Uani d . 1 1 . .
    H H72 0.9386 0.4089 1.0572 0.043 Uiso calc R 1 1 . .
    C C73 0.8617(3) 0.35940(9) 0.9266(2) 0.0446(6) Uani d . 1 1 . .
    H H73 0.8711 0.3293 0.9722 0.053 Uiso calc R 1 1 . .
    C C74 0.8087(3) 0.35539(10) 0.8108(3) 0.0591(8) Uani d . 1 1 . .
    H H74 0.7785 0.3230 0.7761 0.071 Uiso calc R 1 1 . .
    C C75 0.7999(4) 0.39903(10) 0.7457(2) 0.0620(8) Uani d . 1 1 . .
    H H75 0.7664 0.3964 0.6655 0.074 Uiso calc R 1 1 . .
    C C76 0.8393(3) 0.44637(9) 0.79552(19) 0.0419(6) Uani d . 1 1 . .
    H H76 0.8334 0.4760 0.7492 0.050 Uiso calc R 1 1 . .
    O O1 0.41561(13) 0.67214(5) 0.57154(11) 0.0249(3) Uani d . 1 1 . .
    O O2 0.56444(13) 0.72564(5) 0.70404(11) 0.0258(3) Uani d . 1 1 . .
    O O3 0.64584(13) 0.66599(5) 0.58506(11) 0.0265(3) Uani d . 1 1 . .
    O O4 0.87143(14) 0.63686(5) 0.93978(11) 0.0266(3) Uani d . 1 1 . .
    O O5 0.79305(14) 0.56579(5) 1.02459(11) 0.0285(3) Uani d . 1 1 . .
    O O6 0.86838(14) 0.54274(5) 0.87786(11) 0.0258(3) Uani d . 1 1 . .
    O O7 0.5764(3) 0.49777(8) 0.6399(2) 0.0890(9) Uani d . 1 1 . .
    O O8 0.4804(2) 0.60351(9) 0.97680(18) 0.0691(6) Uani d . 1 1 . .
    O O9 1.07528(16) 0.54333(6) 0.67518(14) 0.0421(4) Uani d . 1 1 . .
    O O10 0.89204(16) 0.83106(5) 0.76520(13) 0.0341(3) Uani d . 1 1 . .
    P P1 0.55672(5) 0.66565(2) 0.66426(4) 0.02305(10) Uani d . 1 1 . .
    P P2 0.78003(5) 0.586778(19) 0.90123(4) 0.02370(10) Uani d . 1 1 . .
    Rh Rh1 0.574142(14) 0.594078(6) 0.777762(12) 0.02906(4) Uani d . 1 1 . .
    H H1 0.444(3) 0.5921(15) 0.708(2) 0.062(7) Uiso d . 1 1 . .
loop_
    _atom_site_aniso_label
    _atom_site_aniso_U_11
    _atom_site_aniso_U_22
    _atom_site_aniso_U_33
    _atom_site_aniso_U_12
    _atom_site_aniso_U_13
    _atom_site_aniso_U_23
    C1 0.0549(18) 0.0355(13) 0.0473(15) -0.0018(12) -0.0045(13) 0.0005(12)
    C2 0.0323(11) 0.0520(15) 0.0581(13) 0.0060(12) 0.0228(10) 0.0182(13)
    C3 0.0249(10) 0.0200(8) 0.0234(9) 0.0035(7) 0.0074(7) 0.0006(7)
    C4 0.0210(10) 0.0247(9) 0.0263(9) 0.0047(7) 0.0052(7) -0.0008(7)
    C5 0.0339(12) 0.0267(9) 0.0273(10) 0.0069(8) 0.0129(9) 0.0036(8)
    C6 0.0387(13) 0.0452(13) 0.0293(11) 0.0082(10) 0.0117(9) 0.0003(9)
    C7 0.0610(18) 0.0641(17) 0.0280(11) 0.0204(14) 0.0166(11) 0.0042(11)
    C8 0.076(2) 0.0670(17) 0.0435(14) 0.0223(16) 0.0392(15) 0.0192(13)
    C9 0.0569(17) 0.0479(14) 0.0683(18) 0.0032(12) 0.0427(15) 0.0115(12)
    C10 0.0402(13) 0.0351(11) 0.0430(12) 0.0011(10) 0.0215(11) 0.0007(9)
    C11 0.0260(10) 0.0246(9) 0.0206(8) 0.0017(8) 0.0063(7) -0.0038(7)
    C12 0.0292(11) 0.0289(10) 0.0298(10) 0.0006(8) 0.0086(8) -0.0012(8)
    C13 0.0319(12) 0.0392(11) 0.0353(11) -0.0044(9) 0.0148(9) -0.0018(9)
    C14 0.0250(11) 0.0433(12) 0.0345(11) 0.0029(9) 0.0084(9) -0.0090(9)
    C15 0.0284(11) 0.0361(11) 0.0297(10) 0.0103(9) 0.0010(8) -0.0031(8)
    C16 0.0299(11) 0.0272(10) 0.0268(10) 0.0024(8) 0.0062(8) 0.0006(7)
    C17 0.0279(11) 0.0267(9) 0.0242(9) 0.0002(8) 0.0069(8) -0.0060(7)
    C18 0.0301(11) 0.0311(10) 0.0324(11) 0.0047(9) 0.0092(9) -0.0064(8)
    C19 0.0338(13) 0.0451(13) 0.0468(13) 0.0075(10) 0.0189(10) -0.0047(10)
    C20 0.0677(19) 0.0566(16) 0.0576(16) 0.0150(14) 0.0463(15) 0.0055(13)
    C21 0.093(2) 0.0676(18) 0.0553(17) 0.0359(18) 0.0504(17) 0.0264(14)
    C22 0.0567(16) 0.0516(14) 0.0386(12) 0.0277(12) 0.0241(12) 0.0081(10)
    C23 0.0251(11) 0.0271(9) 0.0362(11) -0.0006(8) 0.0136(9) -0.0079(8)
    C24 0.0422(14) 0.0289(10) 0.0471(13) -0.0032(10) 0.0106(11) 0.0014(9)
    C25 0.0583(18) 0.0297(11) 0.0613(16) -0.0021(11) 0.0217(14) 0.0027(11)
    C26 0.0515(17) 0.0288(11) 0.0818(19) -0.0114(11) 0.0359(15) -0.0152(12)
    C27 0.0357(14) 0.0423(13) 0.0729(18) -0.0080(11) 0.0179(13) -0.0277(13)
    C28 0.0309(12) 0.0329(11) 0.0449(12) 0.0017(9) 0.0076(10) -0.0102(9)
    C29 0.0230(10) 0.0228(8) 0.0267(9) 0.0005(7) 0.0108(8) 0.0015(7)
    C30 0.0261(8) 0.0258(8) 0.0289(8) 0.0002(11) 0.0098(7) -0.0012(10)
    C31 0.0312(11) 0.0252(10) 0.0340(10) 0.0036(8) 0.0126(9) -0.0061(8)
    C32 0.0262(11) 0.0260(9) 0.0347(10) 0.0041(8) 0.0135(8) 0.0000(8)
    C33 0.0219(10) 0.0274(8) 0.0265(9) -0.0022(7) 0.0083(8) 0.0014(7)
    C34 0.0249(10) 0.0205(8) 0.0254(9) -0.0012(7) 0.0127(8) 0.0005(7)
    C35 0.0199(10) 0.0258(9) 0.0259(9) -0.0003(7) 0.0070(7) -0.0029(7)
    C36 0.0223(10) 0.0243(9) 0.0259(9) -0.0024(7) 0.0089(8) 0.0004(7)
    C37 0.0220(10) 0.0302(10) 0.0233(9) -0.0022(8) 0.0045(8) -0.0037(8)
    C38 0.0255(11) 0.0278(10) 0.0298(10) -0.0024(8) 0.0066(8) -0.0080(8)
    C39 0.0271(11) 0.0231(9) 0.0341(10) -0.0015(8) 0.0123(9) 0.0018(8)
    C40 0.0256(11) 0.0255(9) 0.0266(9) -0.0002(8) 0.0101(8) 0.0005(7)
    C41 0.0315(10) 0.0393(12) 0.0298(9) 0.0041(11) 0.0061(7) -0.0084(10)
    C42 0.069(2) 0.0575(17) 0.0351(14) -0.0011(15) 0.0024(13) -0.0005(12)
    C43 0.0320(12) 0.081(2) 0.0413(12) -0.0052(13) 0.0050(9) -0.0233(13)
    C44 0.0440(17) 0.0582(17) 0.0421(14) 0.0096(13) -0.0032(12) -0.0272(12)
    C45 0.0266(12) 0.0497(13) 0.0498(14) 0.0097(10) 0.0102(10) 0.0030(11)
    C46 0.0405(13) 0.0381(11) 0.0235(9) -0.0011(9) 0.0117(9) -0.0047(8)
    C47 0.0504(16) 0.0441(14) 0.0369(13) -0.0003(12) 0.0238(12) -0.0023(10)
    C48 0.0474(15) 0.0489(14) 0.0285(11) 0.0017(11) 0.0049(10) -0.0038(10)
    C49 0.0662(18) 0.0410(12) 0.0310(11) 0.0029(12) 0.0191(11) -0.0073(9)
    C50 0.0620(17) 0.0319(11) 0.0430(13) -0.0021(11) 0.0225(12) 0.0072(9)
    C51 0.0318(11) 0.0258(9) 0.0262(9) 0.0054(8) 0.0128(8) 0.0046(7)
    C52 0.0262(11) 0.0271(9) 0.0250(9) 0.0050(8) 0.0103(8) 0.0060(7)
    C53 0.0379(13) 0.0385(11) 0.0250(10) 0.0000(9) 0.0127(9) 0.0043(8)
    C54 0.0526(16) 0.0460(12) 0.0314(11) 0.0057(11) 0.0136(10) -0.0014(9)
    C55 0.084(2) 0.062(2) 0.0370(12) 0.0020(15) 0.0107(13) -0.0136(12)
    C56 0.072(2) 0.089(2) 0.0295(13) 0.0022(18) -0.0022(13) -0.0054(14)
    C57 0.0528(17) 0.0710(19) 0.0356(13) 0.0133(14) 0.0069(12) 0.0103(12)
    C58 0.0445(14) 0.0481(13) 0.0293(11) 0.0094(11) 0.0112(10) 0.0067(10)
    C59 0.0369(13) 0.0248(10) 0.0343(11) 0.0063(9) 0.0211(10) 0.0057(8)
    C60 0.0554(16) 0.0352(11) 0.0409(12) 0.0044(11) 0.0287(12) 0.0091(10)
    C61 0.071(2) 0.0415(13) 0.0588(16) 0.0022(13) 0.0407(16) 0.0163(12)
    C62 0.0511(17) 0.0388(13) 0.081(2) -0.0036(12) 0.0399(16) 0.0117(13)
    C63 0.0361(14) 0.0475(14) 0.0645(17) -0.0049(11) 0.0196(13) 0.0049(12)
    C64 0.0335(13) 0.0384(12) 0.0461(13) 0.0018(10) 0.0180(11) 0.0111(10)
    C65 0.0288(11) 0.0412(12) 0.0262(10) 0.0039(9) 0.0098(8) 0.0104(8)
    C66 0.0323(12) 0.0510(13) 0.0320(11) -0.0076(10) 0.0084(9) 0.0029(10)
    C67 0.0355(14) 0.0747(18) 0.0444(14) -0.0131(13) 0.0023(11) 0.0148(13)
    C68 0.0260(14) 0.100(2) 0.0613(17) -0.0023(15) 0.0052(12) 0.0395(17)
    C69 0.0347(15) 0.081(2) 0.081(2) 0.0246(15) 0.0285(15) 0.0445(17)
    C70 0.0333(13) 0.0500(14) 0.0572(15) 0.0129(11) 0.0196(11) 0.0210(12)
    C71 0.0294(12) 0.0295(10) 0.0356(11) 0.0037(8) 0.0170(9) 0.0009(8)
    C72 0.0394(13) 0.0304(11) 0.0401(12) 0.0096(9) 0.0180(10) 0.0074(9)
    C73 0.0563(16) 0.0260(10) 0.0588(15) 0.0044(10) 0.0294(13) 0.0051(10)
    C74 0.083(2) 0.0314(12) 0.0650(18) -0.0071(13) 0.0281(17) -0.0115(12)
    C75 0.096(3) 0.0431(14) 0.0418(14) -0.0058(15) 0.0176(16) -0.0098(11)
    C76 0.0628(17) 0.0309(11) 0.0324(11) 0.0014(11) 0.0169(11) 0.0003(9)
    O1 0.0233(7) 0.0216(6) 0.0277(7) 0.0013(5) 0.0060(5) -0.0010(5)
    O2 0.0208(7) 0.0273(7) 0.0261(6) 0.0041(5) 0.0041(5) -0.0031(5)
    O3 0.0251(7) 0.0269(6) 0.0270(7) 0.0056(6) 0.0084(6) -0.0006(5)
    O4 0.0296(8) 0.0247(7) 0.0222(7) -0.0006(6) 0.0047(6) 0.0021(5)
    O5 0.0336(8) 0.0256(7) 0.0291(7) 0.0061(6) 0.0145(6) 0.0048(5)
    O6 0.0300(8) 0.0251(7) 0.0225(6) 0.0036(6) 0.0092(6) 0.0038(5)
    O7 0.115(2) 0.0415(11) 0.0759(15) 0.0036(13) -0.0104(14) -0.0194(11)
    O8 0.0672(13) 0.0842(17) 0.0769(13) 0.0133(12) 0.0514(11) 0.0264(12)
    O9 0.0313(9) 0.0427(9) 0.0463(9) 0.0127(7) 0.0056(7) -0.0105(7)
    O10 0.0423(9) 0.0219(7) 0.0406(8) -0.0021(6) 0.0176(7) 0.0014(6)
    P1 0.0218(3) 0.0234(2) 0.0234(2) 0.0023(2) 0.0071(2) 0.00024(19)
    P2 0.0243(2) 0.0229(3) 0.0240(2) 0.0010(2) 0.00854(17) 0.00250(18)
    Rh1 0.02251(7) 0.02832(7) 0.03357(7) -0.00073(8) 0.00617(5) 0.00755(8)
_geom_special_details
;
All e.s.d.'s (except the e.s.d. in the dihedral angle between two l.s. planes)
are estimated using the full covariance matrix. The cell e.s.d.'s are taken
into account individually in the estimation of e.s.d.'s in distances, angles
and torsion angles; correlations between e.s.d.'s in cell parameters are only
used when they are defined by crystal symmetry. An approximate (isotropic)
treatment of cell e.s.d.'s is used for estimating e.s.d.'s involving l.s.
planes.
;
loop_
    _geom_bond_atom_site_label_1
    _geom_bond_atom_site_label_2
    _geom_bond_site_symmetry_2
    _geom_bond_distance
    _geom_bond_publ_flag
    C77 C78 . 1.414(5) ?
    C77 H77A . 0.9800 ?
    C77 H77B . 0.9800 ?
    C77 H77C . 0.9800 ?
    C78 O11 . 1.369(4) ?
    C78 H78A . 0.9900 ?
    C78 H78B . 0.9900 ?
    C79 O11 . 1.377(4) ?
    C79 C80 . 1.415(5) ?
    C79 H79A . 0.9900 ?
    C79 H79B . 0.9900 ?
    C80 H80A . 0.9800 ?
    C80 H80B . 0.9800 ?
    C80 H80C . 0.9800 ?
    C1 O7 . 1.132(3) ?
    C1 Rh1 . 1.909(3) ?
    C2 O8 . 1.133(3) ?
    C2 Rh1 . 1.909(2) ?
    C3 O1 . 1.464(2) ?
    C3 C11 . 1.528(3) ?
    C3 C5 . 1.531(3) ?
    C3 C4 . 1.604(3) ?
    C4 O2 . 1.453(2) ?
    C4 C23 . 1.524(3) ?
    C4 C17 . 1.537(3) ?
    C5 C6 . 1.388(3) ?
    C5 C10 . 1.398(3) ?
    C6 C7 . 1.3814(18) ?
    C6 H6 . 0.9500 ?
    C7 C8 . 1.3797(19) ?
    C7 H7 . 0.9500 ?
    C8 C9 . 1.3811(19) ?
    C8 H8 . 0.9500 ?
    C9 C10 . 1.3811(18) ?
    C9 H9 . 0.9500 ?
    C10 H10 . 0.9500 ?
    C11 C12 . 1.387(3) ?
    C11 C16 . 1.392(3) ?
    C12 C13 . 1.390(3) ?
    C12 H12 . 0.9500 ?
    C13 C14 . 1.378(3) ?
    C13 H13 . 0.9500 ?
    C14 C15 . 1.372(3) ?
    C14 H14 . 0.9500 ?
    C15 C16 . 1.382(3) ?
    C15 H15 . 0.9500 ?
    C16 H16 . 0.9500 ?
    C17 C22 . 1.386(2) ?
    C17 C18 . 1.391(2) ?
    C18 C19 . 1.3779(18) ?
    C18 H18 . 0.9500 ?
    C19 C20 . 1.3754(18) ?
    C19 H19 . 0.9500 ?
    C20 C21 . 1.3751(18) ?
    C20 H20 . 0.9500 ?
    C21 C22 . 1.3778(18) ?
    C21 H21 . 0.9500 ?
    C22 H22 . 0.9500 ?
    C23 C28 . 1.385(3) ?
    C23 C24 . 1.389(3) ?
    C24 C25 . 1.3800(18) ?
    C24 H24 . 0.9500 ?
    C25 C26 . 1.3791(18) ?
    C25 H25 . 0.9500 ?
    C26 C27 . 1.3775(18) ?
    C26 H26 . 0.9500 ?
    C27 C28 . 1.3802(18) ?
    C27 H27 . 0.9500 ?
    C28 H28 . 0.9500 ?
    C29 O3 . 1.396(2) ?
    C29 C34 . 1.397(3) ?
    C29 C30 . 1.400(3) ?
    C30 C31 . 1.398(3) ?
    C30 C41 . 1.545(2) ?
    C31 C32 . 1.391(3) ?
    C31 H31 . 0.9500 ?
    C32 O9 . 1.358(2) ?
    C32 C33 . 1.382(3) ?
    C33 C34 . 1.393(3) ?
    C33 H33 . 0.9500 ?
    C34 C35 . 1.485(3) ?
    C35 C36 . 1.383(3) ?
    C35 C40 . 1.402(3) ?
    C36 O4 . 1.403(2) ?
    C36 C37 . 1.407(3) ?
    C37 C38 . 1.375(3) ?
    C37 C46 . 1.548(3) ?
    C38 C39 . 1.394(3) ?
    C38 H38 . 0.9500 ?
    C39 O10 . 1.367(2) ?
    C39 C40 . 1.375(3) ?
    C40 H40 . 0.9500 ?
    C41 C42 . 1.520(4) ?
    C41 C43 . 1.523(3) ?
    C41 C44 . 1.537(3) ?
    C42 H42A . 0.9800 ?
    C42 H42B . 0.9800 ?
    C42 H42C . 0.9800 ?
    C43 H43A . 0.9800 ?
    C43 H43B . 0.9800 ?
    C43 H43C . 0.9800 ?
    C44 H44A . 0.9800 ?
    C44 H44B . 0.9800 ?
    C44 H44C . 0.9800 ?
    C45 O9 . 1.415(3) ?
    C45 H45A . 0.9800 ?
    C45 H45B . 0.9800 ?
    C45 H45C . 0.9800 ?
    C46 C47 . 1.529(4) ?
    C46 C49 . 1.532(3) ?
    C46 C48 . 1.536(3) ?
    C47 H47A . 0.9800 ?
    C47 H47B . 0.9800 ?
    C47 H47C . 0.9800 ?
    C48 H48A . 0.9800 ?
    C48 H48B . 0.9800 ?
    C48 H48C . 0.9800 ?
    C49 H49A . 0.9800 ?
    C49 H49B . 0.9800 ?
    C49 H49C . 0.9800 ?
    C50 O10 . 1.421(3) ?
    C50 H50A . 0.9800 ?
    C50 H50B . 0.9800 ?
    C50 H50C . 0.9800 ?
    C51 O5 . 1.462(2) ?
    C51 C53 . 1.520(3) ?
    C51 C59 . 1.532(3) ?
    C51 C52 . 1.643(3) ?
    C52 O6 . 1.459(2) ?
    C52 C71 . 1.524(3) ?
    C52 C65 . 1.527(3) ?
    C53 C54 . 1.385(2) ?
    C53 C58 . 1.387(2) ?
    C54 C55 . 1.377(4) ?
    C54 H54 . 0.9500 ?
    C55 C56 . 1.384(4) ?
    C55 H55 . 0.9500 ?
    C56 C57 . 1.374(4) ?
    C56 H56 . 0.9500 ?
    C57 C58 . 1.378(4) ?
    C57 H57 . 0.9500 ?
    C58 H58 . 0.9500 ?
    C59 C64 . 1.385(3) ?
    C59 C60 . 1.393(3) ?
    C60 C61 . 1.3835(19) ?
    C60 H60 . 0.9500 ?
    C61 C62 . 1.3805(19) ?
    C61 H61 . 0.9500 ?
    C62 C63 . 1.3817(19) ?
    C62 H62 . 0.9500 ?
    C63 C64 . 1.3814(19) ?
    C63 H63 . 0.9500 ?
    C64 H64 . 0.9500 ?
    C65 C70 . 1.386(3) ?
    C65 C66 . 1.388(3) ?
    C66 C67 . 1.3835(19) ?
    C66 H66 . 0.9500 ?
    C67 C68 . 1.3823(19) ?
    C67 H67 . 0.9500 ?
    C68 C69 . 1.382(2) ?
    C68 H68 . 0.9500 ?
    C69 C70 . 1.3840(19) ?
    C69 H69 . 0.9500 ?
    C70 H70 . 0.9500 ?
    C71 C76 . 1.378(3) ?
    C71 C72 . 1.397(3) ?
    C72 C73 . 1.379(3) ?
    C72 H72 . 0.9500 ?
    C73 C74 . 1.375(4) ?
    C73 H73 . 0.9500 ?
    C74 C75 . 1.378(4) ?
    C74 H74 . 0.9500 ?
    C75 C76 . 1.376(3) ?
    C75 H75 . 0.9500 ?
    C76 H76 . 0.9500 ?
    O1 P1 . 1.6106(14) ?
    O2 P1 . 1.6224(14) ?
    O3 P1 . 1.6336(14) ?
    O4 P2 . 1.6146(14) ?
    O5 P2 . 1.6039(14) ?
    O6 P2 . 1.5979(14) ?
    P1 Rh1 . 2.3045(5) ?
    P2 Rh1 . 2.2913(5) ?
    Rh1 H1 . 1.42(3) ?
loop_
    _geom_angle_atom_site_label_1
    _geom_angle_atom_site_label_2
    _geom_angle_atom_site_label_3
    _geom_angle_site_symmetry_1
    _geom_angle_site_symmetry_3
    _geom_angle
    _geom_angle_publ_flag
    C78 C77 H77A . . 109.5 ?
    C78 C77 H77B . . 109.5 ?
    H77A C77 H77B . . 109.5 ?
    C78 C77 H77C . . 109.5 ?
    H77A C77 H77C . . 109.5 ?
    H77B C77 H77C . . 109.5 ?
    O11 C78 C77 . . 116.2(4) ?
    O11 C78 H78A . . 108.2 ?
    C77 C78 H78A . . 108.2 ?
    O11 C78 H78B . . 108.2 ?
    C77 C78 H78B . . 108.2 ?
    H78A C78 H78B . . 107.4 ?
    O11 C79 C80 . . 109.3(5) ?
    O11 C79 H79A . . 109.8 ?
    C80 C79 H79A . . 109.8 ?
    O11 C79 H79B . . 109.8 ?
    C80 C79 H79B . . 109.8 ?
    H79A C79 H79B . . 108.3 ?
    C79 C80 H80A . . 109.5 ?
    C79 C80 H80B . . 109.5 ?
    H80A C80 H80B . . 109.5 ?
    C79 C80 H80C . . 109.5 ?
    H80A C80 H80C . . 109.5 ?
    H80B C80 H80C . . 109.5 ?
    C78 O11 C79 . . 118.4(4) ?
    O7 C1 Rh1 . . 177.5(3) ?
    O8 C2 Rh1 . . 179.4(2) ?
    O1 C3 C11 . . 106.33(15) ?
    O1 C3 C5 . . 106.10(14) ?
    C11 C3 C5 . . 112.30(15) ?
    O1 C3 C4 . . 101.22(13) ?
    C11 C3 C4 . . 112.02(15) ?
    C5 C3 C4 . . 117.43(16) ?
    O2 C4 C23 . . 107.17(16) ?
    O2 C4 C17 . . 108.77(14) ?
    C23 C4 C17 . . 106.57(15) ?
    O2 C4 C3 . . 102.67(14) ?
    C23 C4 C3 . . 119.38(16) ?
    C17 C4 C3 . . 111.80(16) ?
    C6 C5 C10 . . 118.05(19) ?
    C6 C5 C3 . . 118.22(19) ?
    C10 C5 C3 . . 123.49(18) ?
    C7 C6 C5 . . 120.7(2) ?
    C7 C6 H6 . . 119.6 ?
    C5 C6 H6 . . 119.6 ?
    C8 C7 C6 . . 120.9(2) ?
    C8 C7 H7 . . 119.6 ?
    C6 C7 H7 . . 119.6 ?
    C7 C8 C9 . . 118.9(2) ?
    C7 C8 H8 . . 120.5 ?
    C9 C8 H8 . . 120.5 ?
    C10 C9 C8 . . 120.6(2) ?
    C10 C9 H9 . . 119.7 ?
    C8 C9 H9 . . 119.7 ?
    C9 C10 C5 . . 120.7(2) ?
    C9 C10 H10 . . 119.6 ?
    C5 C10 H10 . . 119.6 ?
    C12 C11 C16 . . 118.27(19) ?
    C12 C11 C3 . . 120.83(17) ?
    C16 C11 C3 . . 120.76(17) ?
    C11 C12 C13 . . 120.4(2) ?
    C11 C12 H12 . . 119.8 ?
    C13 C12 H12 . . 119.8 ?
    C14 C13 C12 . . 120.5(2) ?
    C14 C13 H13 . . 119.7 ?
    C12 C13 H13 . . 119.7 ?
    C15 C14 C13 . . 119.4(2) ?
    C15 C14 H14 . . 120.3 ?
    C13 C14 H14 . . 120.3 ?
    C14 C15 C16 . . 120.5(2) ?
    C14 C15 H15 . . 119.8 ?
    C16 C15 H15 . . 119.8 ?
    C15 C16 C11 . . 120.9(2) ?
    C15 C16 H16 . . 119.6 ?
    C11 C16 H16 . . 119.6 ?
    C22 C17 C18 . . 117.48(19) ?
    C22 C17 C4 . . 121.93(16) ?
    C18 C17 C4 . . 120.58(15) ?
    C19 C18 C17 . . 121.18(18) ?
    C19 C18 H18 . . 119.4 ?
    C17 C18 H18 . . 119.4 ?
    C20 C19 C18 . . 120.6(2) ?
    C20 C19 H19 . . 119.7 ?
    C18 C19 H19 . . 119.7 ?
    C21 C20 C19 . . 118.8(2) ?
    C21 C20 H20 . . 120.6 ?
    C19 C20 H20 . . 120.6 ?
    C20 C21 C22 . . 120.8(2) ?
    C20 C21 H21 . . 119.6 ?
    C22 C21 H21 . . 119.6 ?
    C21 C22 C17 . . 121.1(2) ?
    C21 C22 H22 . . 119.5 ?
    C17 C22 H22 . . 119.5 ?
    C28 C23 C24 . . 117.27(19) ?
    C28 C23 C4 . . 117.01(18) ?
    C24 C23 C4 . . 125.52(18) ?
    C25 C24 C23 . . 121.3(2) ?
    C25 C24 H24 . . 119.3 ?
    C23 C24 H24 . . 119.3 ?
    C26 C25 C24 . . 120.5(2) ?
    C26 C25 H25 . . 119.8 ?
    C24 C25 H25 . . 119.8 ?
    C27 C26 C25 . . 119.0(2) ?
    C27 C26 H26 . . 120.5 ?
    C25 C26 H26 . . 120.5 ?
    C26 C27 C28 . . 120.2(2) ?
    C26 C27 H27 . . 119.9 ?
    C28 C27 H27 . . 119.9 ?
    C27 C28 C23 . . 121.7(2) ?
    C27 C28 H28 . . 119.2 ?
    C23 C28 H28 . . 119.2 ?
    O3 C29 C34 . . 117.88(16) ?
    O3 C29 C30 . . 120.28(16) ?
    C34 C29 C30 . . 121.78(17) ?
    C31 C30 C29 . . 116.15(16) ?
    C31 C30 C41 . . 119.61(18) ?
    C29 C30 C41 . . 123.87(18) ?
    C32 C31 C30 . . 122.95(18) ?
    C32 C31 H31 . . 118.5 ?
    C30 C31 H31 . . 118.5 ?
    O9 C32 C33 . . 124.77(19) ?
    O9 C32 C31 . . 115.64(17) ?
    C33 C32 C31 . . 119.53(18) ?
    C32 C33 C34 . . 119.48(18) ?
    C32 C33 H33 . . 120.3 ?
    C34 C33 H33 . . 120.3 ?
    C33 C34 C29 . . 120.07(17) ?
    C33 C34 C35 . . 118.81(17) ?
    C29 C34 C35 . . 120.77(17) ?
    C36 C35 C40 . . 119.96(17) ?
    C36 C35 C34 . . 122.90(17) ?
    C40 C35 C34 . . 117.05(17) ?
    C35 C36 O4 . . 119.71(16) ?
    C35 C36 C37 . . 121.26(18) ?
    O4 C36 C37 . . 118.72(17) ?
    C38 C37 C36 . . 117.00(18) ?
    C38 C37 C46 . . 119.60(18) ?
    C36 C37 C46 . . 123.37(18) ?
    C37 C38 C39 . . 122.65(18) ?
    C37 C38 H38 . . 118.7 ?
    C39 C38 H38 . . 118.7 ?
    O10 C39 C40 . . 124.98(18) ?
    O10 C39 C38 . . 115.50(17) ?
    C40 C39 C38 . . 119.52(18) ?
    C39 C40 C35 . . 119.39(18) ?
    C39 C40 H40 . . 120.3 ?
    C35 C40 H40 . . 120.3 ?
    C42 C41 C43 . . 109.0(2) ?
    C42 C41 C44 . . 108.3(2) ?
    C43 C41 C44 . . 106.5(2) ?
    C42 C41 C30 . . 107.4(2) ?
    C43 C41 C30 . . 114.37(17) ?
    C44 C41 C30 . . 111.23(19) ?
    C41 C42 H42A . . 109.5 ?
    C41 C42 H42B . . 109.5 ?
    H42A C42 H42B . . 109.5 ?
    C41 C42 H42C . . 109.5 ?
    H42A C42 H42C . . 109.5 ?
    H42B C42 H42C . . 109.5 ?
    C41 C43 H43A . . 109.5 ?
    C41 C43 H43B . . 109.5 ?
    H43A C43 H43B . . 109.5 ?
    C41 C43 H43C . . 109.5 ?
    H43A C43 H43C . . 109.5 ?
    H43B C43 H43C . . 109.5 ?
    C41 C44 H44A . . 109.5 ?
    C41 C44 H44B . . 109.5 ?
    H44A C44 H44B . . 109.5 ?
    C41 C44 H44C . . 109.5 ?
    H44A C44 H44C . . 109.5 ?
    H44B C44 H44C . . 109.5 ?
    O9 C45 H45A . . 109.5 ?
    O9 C45 H45B . . 109.5 ?
    H45A C45 H45B . . 109.5 ?
    O9 C45 H45C . . 109.5 ?
    H45A C45 H45C . . 109.5 ?
    H45B C45 H45C . . 109.5 ?
    C47 C46 C49 . . 106.3(2) ?
    C47 C46 C48 . . 111.1(2) ?
    C49 C46 C48 . . 107.92(19) ?
    C47 C46 C37 . . 111.10(18) ?
    C49 C46 C37 . . 111.75(18) ?
    C48 C46 C37 . . 108.60(18) ?
    C46 C47 H47A . . 109.5 ?
    C46 C47 H47B . . 109.5 ?
    H47A C47 H47B . . 109.5 ?
    C46 C47 H47C . . 109.5 ?
    H47A C47 H47C . . 109.5 ?
    H47B C47 H47C . . 109.5 ?
    C46 C48 H48A . . 109.5 ?
    C46 C48 H48B . . 109.5 ?
    H48A C48 H48B . . 109.5 ?
    C46 C48 H48C . . 109.5 ?
    H48A C48 H48C . . 109.5 ?
    H48B C48 H48C . . 109.5 ?
    C46 C49 H49A . . 109.5 ?
    C46 C49 H49B . . 109.5 ?
    H49A C49 H49B . . 109.5 ?
    C46 C49 H49C . . 109.5 ?
    H49A C49 H49C . . 109.5 ?
    H49B C49 H49C . . 109.5 ?
    O10 C50 H50A . . 109.5 ?
    O10 C50 H50B . . 109.5 ?
    H50A C50 H50B . . 109.5 ?
    O10 C50 H50C . . 109.5 ?
    H50A C50 H50C . . 109.5 ?
    H50B C50 H50C . . 109.5 ?
    O5 C51 C53 . . 107.98(15) ?
    O5 C51 C59 . . 104.95(16) ?
    C53 C51 C59 . . 111.58(17) ?
    O5 C51 C52 . . 103.82(14) ?
    C53 C51 C52 . . 113.35(17) ?
    C59 C51 C52 . . 114.28(16) ?
    O6 C52 C71 . . 106.68(16) ?
    O6 C52 C65 . . 106.17(15) ?
    C71 C52 C65 . . 111.83(17) ?
    O6 C52 C51 . . 104.14(14) ?
    C71 C52 C51 . . 113.51(16) ?
    C65 C52 C51 . . 113.65(16) ?
    C54 C53 C58 . . 117.7(2) ?
    C54 C53 C51 . . 120.52(18) ?
    C58 C53 C51 . . 121.69(17) ?
    C55 C54 C53 . . 120.6(2) ?
    C55 C54 H54 . . 119.7 ?
    C53 C54 H54 . . 119.7 ?
    C54 C55 C56 . . 120.8(2) ?
    C54 C55 H55 . . 119.6 ?
    C56 C55 H55 . . 119.6 ?
    C57 C56 C55 . . 119.3(3) ?
    C57 C56 H56 . . 120.3 ?
    C55 C56 H56 . . 120.3 ?
    C56 C57 C58 . . 119.6(3) ?
    C56 C57 H57 . . 120.2 ?
    C58 C57 H57 . . 120.2 ?
    C57 C58 C53 . . 121.9(2) ?
    C57 C58 H58 . . 119.0 ?
    C53 C58 H58 . . 119.0 ?
    C64 C59 C60 . . 117.9(2) ?
    C64 C59 C51 . . 119.84(18) ?
    C60 C59 C51 . . 122.2(2) ?
    C61 C60 C59 . . 120.8(2) ?
    C61 C60 H60 . . 119.6 ?
    C59 C60 H60 . . 119.6 ?
    C62 C61 C60 . . 120.4(2) ?
    C62 C61 H61 . . 119.8 ?
    C60 C61 H61 . . 119.8 ?
    C61 C62 C63 . . 119.3(2) ?
    C61 C62 H62 . . 120.4 ?
    C63 C62 H62 . . 120.4 ?
    C64 C63 C62 . . 120.1(2) ?
    C64 C63 H63 . . 120.0 ?
    C62 C63 H63 . . 120.0 ?
    C63 C64 C59 . . 121.3(2) ?
    C63 C64 H64 . . 119.3 ?
    C59 C64 H64 . . 119.3 ?
    C70 C65 C66 . . 118.1(2) ?
    C70 C65 C52 . . 121.6(2) ?
    C66 C65 C52 . . 120.26(19) ?
    C67 C66 C65 . . 121.2(2) ?
    C67 C66 H66 . . 119.4 ?
    C65 C66 H66 . . 119.4 ?
    C68 C67 C66 . . 120.2(3) ?
    C68 C67 H67 . . 119.9 ?
    C66 C67 H67 . . 119.9 ?
    C69 C68 C67 . . 119.1(2) ?
    C69 C68 H68 . . 120.5 ?
    C67 C68 H68 . . 120.5 ?
    C68 C69 C70 . . 120.6(3) ?
    C68 C69 H69 . . 119.7 ?
    C70 C69 H69 . . 119.7 ?
    C69 C70 C65 . . 120.8(2) ?
    C69 C70 H70 . . 119.6 ?
    C65 C70 H70 . . 119.6 ?
    C76 C71 C72 . . 118.1(2) ?
    C76 C71 C52 . . 120.57(19) ?
    C72 C71 C52 . . 121.4(2) ?
    C73 C72 C71 . . 120.6(2) ?
    C73 C72 H72 . . 119.7 ?
    C71 C72 H72 . . 119.7 ?
    C74 C73 C72 . . 120.5(2) ?
    C74 C73 H73 . . 119.8 ?
    C72 C73 H73 . . 119.8 ?
    C73 C74 C75 . . 119.0(2) ?
    C73 C74 H74 . . 120.5 ?
    C75 C74 H74 . . 120.5 ?
    C76 C75 C74 . . 120.7(3) ?
    C76 C75 H75 . . 119.6 ?
    C74 C75 H75 . . 119.6 ?
    C75 C76 C71 . . 120.9(2) ?
    C75 C76 H76 . . 119.5 ?
    C71 C76 H76 . . 119.5 ?
    C3 O1 P1 . . 115.21(11) ?
    C4 O2 P1 . . 115.76(11) ?
    C29 O3 P1 . . 121.75(12) ?
    C36 O4 P2 . . 129.38(13) ?
    C51 O5 P2 . . 118.22(12) ?
    C52 O6 P2 . . 118.46(12) ?
    C32 O9 C45 . . 117.47(17) ?
    C39 O10 C50 . . 117.12(16) ?
    O1 P1 O2 . . 93.35(7) ?
    O1 P1 O3 . . 101.81(7) ?
    O2 P1 O3 . . 101.83(7) ?
    O1 P1 Rh1 . . 112.62(5) ?
    O2 P1 Rh1 . . 126.26(5) ?
    O3 P1 Rh1 . . 116.40(5) ?
    O6 P2 O5 . . 94.75(7) ?
    O6 P2 O4 . . 105.15(8) ?
    O5 P2 O4 . . 98.27(7) ?
    O6 P2 Rh1 . . 118.05(6) ?
    O5 P2 Rh1 . . 114.74(6) ?
    O4 P2 Rh1 . . 121.17(5) ?
    C1 Rh1 C2 . . 127.99(13) ?
    C1 Rh1 P2 . . 95.80(9) ?
    C2 Rh1 P2 . . 89.60(7) ?
    C1 Rh1 P1 . . 108.58(9) ?
    C2 Rh1 P1 . . 117.99(9) ?
    P2 Rh1 P1 . . 109.662(19) ?
    C1 Rh1 H1 . . 80.9(14) ?
    C2 Rh1 H1 . . 86.9(10) ?
    P2 Rh1 H1 . . 172.1(14) ?
    P1 Rh1 H1 . . 78.3(14) ?
data_global
_journal_date_recd_electronic     2012-03-16
_journal_date_accepted     2012-03-19
_journal_name_full     'Acta Crystallographica, Section E'
_journal_year     2012
_journal_volume     68
_journal_issue      4
_journal_page_first     m488
_journal_page_last     m488
_journal_paper_category     QM
_journal_paper_doi     10.1107/S1600536812011786
_journal_coeditor_code     BT5848
_publ_contact_author_name     'Detlef Selent'
_publ_contact_author_address
;
Leibniz-Institut f\"ur Katalyse an der Universit\"at Rostock e. V.,
Albert-Einstein-Strasse 29a,
D-18059 Rostock,
Germany
;
_publ_contact_author_email     'detlef.selent@catalysis.de'
_publ_contact_author_fax     '+49(381)1281-51169'
_publ_contact_author_phone     '+49(381)1281-169'
_publ_section_title
;\
Dicarbonyl{3,3'-di-<i>tert</i>-butyl-5,5'-dimethoxy-2,2'-bis[(4,4,5,5-\
tetraphenyl-1,3,2-dioxaphospholan-2-yl)oxy-\k<i>P</i>]biphenyl}hydridorhodium(I)
diethyl ether monosolvate
;
loop_
    _publ_author_name
    _publ_author_address
    'Selent, Detlef'
;
Leibniz-Institut f\"ur Katalyse e. V. an der Universit\"at Rostock
Albert-Einstein-Strasse 29a
18059 Rostock
Germany
;
    'Spannenberg, Anke'
;
Leibniz-Institut f\"ur Katalyse e. V. an der Universit\"at Rostock
Albert-Einstein-Strasse 29a
18059 Rostock
Germany
;
    'B\"orner, Armin'
;
Leibniz-Institut f\"ur Katalyse e. V. an der Universit\"at Rostock
Albert-Einstein-Strasse 29a
18059 Rostock
Germany
;
