# Supplementary material for: Dicarbonyl­{3,3′-di-tert-butyl-5,5′-di­meth­oxy-2,2′-bis­[(4,4,5,5-tetra­phenyl-1,3,2-dioxa­phospho­lan-2-yl)­oxy-κP]biphen­yl}hydridorhodium(I) diethyl ether monosolvate
Source: Acta Crystallogr Sect E Struct Rep Online. 2012 Mar 28;68(Pt 4):m488. doi: 10.1107/S1600536812011786 (PMC3343872; doi:10.1107/S1600536812011786)
Supplement: Supplementary file 2 [file e-68-0m488-Isup2.hkl]

# 
# h,k,l, Fc-squared, Fo-squared, sigma(Fo-squared) and status flag 
# 
data_I
_shelx_title ' ks1049m in P2(1)' 
_shelx_refln_list_code          4 
_shelx_F_calc_maximum      241.90 
_exptl_crystal_F_000      1444.00 
_reflns_d_resolution_high  0.7591 
 
loop_ 
 _symmetry_equiv_pos_as_xyz 
 'x, y, z' 
 '-x, y+1/2, -z' 
 
_cell_length_a    11.1489 
_cell_length_b    25.8458 
_cell_length_c    12.5941 
_cell_angle_alpha  90.000 
_cell_angle_beta  110.263 
_cell_angle_gamma  90.000 
 
_shelx_F_squared_multiplier     1.000 
 
loop_ 
 _refln_index_h 
 _refln_index_k 
 _refln_index_l 
 _refln_F_squared_calc 
 _refln_F_squared_meas 
 _refln_F_squared_sigma 
 _refln_observed_status 
   0 -34   0       27.96       28.22     35.07 o 
   1 -33   0      101.17       77.31     24.11 o 
   2 -33   0      125.90      125.49     27.74 o 
   3 -33   0      141.51      110.67     28.31 o 
   0 -32   0      605.04      647.14     58.13 o 
   1 -32   0      538.04      501.86     27.01 o 
   2 -32   0       21.84       21.25     26.53 o 
   3 -32   0       19.44       26.93     25.79 o 
   4 -32   0       28.83       42.71     26.63 o 
   1 -31   0       10.20       23.53     24.77 o 
   2 -31   0      600.22      602.32     26.61 o 
   3 -31   0      574.76      577.78     27.22 o 
   4 -31   0      456.71      438.51     27.46 o 
   5 -31   0      489.21      488.17     30.96 o 
   0 -30   0      843.70      820.00     30.12 o 
   1 -30   0      863.72      873.62     26.15 o 
   2 -30   0      320.67      308.05     25.08 o 
   3 -30   0       47.24       43.63     26.10 o 
   4 -30   0       13.63        8.32     23.68 o 
   5 -30   0      338.78      336.01     29.36 o 
   6 -30   0      320.85      329.61     31.40 o 
   1 -29   0      460.15      459.19     24.64 o 
   2 -29   0      642.63      639.22     25.44 o 
   3 -29   0      382.38      386.84     22.81 o 
   4 -29   0      691.58      729.02     27.19 o 
   5 -29   0      481.98      465.96     26.79 o 
   6 -29   0       73.56       53.52     22.87 o 
   7 -29   0       32.67       36.43     32.25 o 
   0 -28   0      936.65      996.27     39.53 o 
   1 -28   0      758.05      723.73     23.13 o 
   2 -28   0      177.48      194.48     23.21 o 
   3 -28   0       68.79       57.04     21.34 o 
   4 -28   0        0.14        3.38     22.11 o 
   5 -28   0      322.48      301.59     23.94 o 
   6 -28   0      501.08      504.05     28.66 o 
   7 -28   0      383.13      372.48     31.09 o 
   1 -27   0      596.68      625.40     23.77 o 
   2 -27   0      568.33      556.58     23.85 o 
   3 -27   0      215.35      221.51     23.53 o 
   4 -27   0      546.40      533.86     22.48 o 
   5 -27   0      223.58      256.53     22.77 o 
   6 -27   0       14.50       29.99     24.12 o 
   7 -27   0       63.48       82.59     30.40 o 
   8 -27   0       77.34       80.94     32.78 o 
   0 -26   0      685.16      624.07     36.11 o 
   1 -26   0      959.80     1027.82     22.92 o 
   2 -26   0       10.98        9.58     19.29 o 
   3 -26   0      171.42      156.66     22.00 o 
   4 -26   0       60.38       69.24     22.74 o 
   5 -26   0      216.68      235.40     25.96 o 
   6 -26   0      831.29      818.41     26.31 o 
   7 -26   0      205.84      189.66     29.31 o 
   8 -26   0      218.74      229.99     37.82 o 
   1 -25   0      230.81      232.58     20.54 o 
   2 -25   0     1044.00     1003.79     22.65 o 
   3 -25   0      232.16      231.15     21.59 o 
   4 -25   0      842.84      869.88     24.96 o 
   5 -25   0      459.59      460.62     24.82 o 
   6 -25   0       67.07       74.15     23.29 o 
   7 -25   0       20.14       26.45     25.05 o 
   8 -25   0      107.42       93.29     26.39 o 
   9 -25   0      173.70      172.13     42.99 o 
   0 -24   0      731.86      723.09     35.89 o 
   1 -24   0     2734.17     2610.77     29.95 o 
   2 -24   0       68.45       73.32     21.06 o 
   3 -24   0      472.09      426.70     19.73 o 
   4 -24   0      116.97      101.85     20.84 o 
   5 -24   0      253.03      278.14     24.47 o 
   6 -24   0      770.13      831.36     27.30 o 
   7 -24   0      222.10      238.58     25.61 o 
   8 -24   0      343.35      397.41     36.16 o 
   9 -24   0      347.49      335.45     36.18 o 
   1 -23   0      141.28      141.85     22.49 o 
   2 -23   0      672.52      744.46     22.28 o 
   3 -23   0       59.98       72.19     21.11 o 
   4 -23   0      332.41      349.94     22.45 o 
   5 -23   0      414.05      447.15     24.83 o 
   6 -23   0      356.56      339.35     25.99 o 
   7 -23   0      158.44      171.71     24.79 o 
   8 -23   0      194.09      234.57     35.79 o 
   9 -23   0      331.34      362.91     41.57 o 
  10 -23   0      303.73      250.54     37.76 o 
   0 -22   0     4650.06     4674.74     50.86 o 
   1 -22   0      650.79      650.27     22.55 o 
   2 -22   0       67.58       53.73     20.28 o 
   3 -22   0      778.29      808.94     22.93 o 
   4 -22   0     1185.06     1196.03     25.05 o 
   5 -22   0      200.31      206.56     22.28 o 
   6 -22   0      667.28      679.12     24.45 o 
   7 -22   0      597.68      610.76     29.61 o 
   8 -22   0       94.22      109.33     34.75 o 
   9 -22   0      198.63      174.69     33.31 o 
  10 -22   0        2.71       -5.72     29.60 o 
   1 -21   0     2941.89     2870.18     37.03 o 
   2 -21   0        1.18       21.16     17.65 o 
   3 -21   0     1467.26     1440.08     24.72 o 
   4 -21   0     2049.99     2067.47     27.58 o 
   5 -21   0      161.63      166.33     20.54 o 
   6 -21   0      848.80      873.39     24.85 o 
   7 -21   0      735.91      713.95     29.50 o 
   8 -21   0      161.15      177.56     29.20 o 
   9 -21   0       46.84       51.03     27.97 o 
  10 -21   0      833.08      766.86     38.68 o 
   0 -20   0     2026.84     1954.82     40.02 o 
   1 -20   0      360.72      394.73     20.95 o 
   2 -20   0      406.95      405.17     19.18 o 
   3 -20   0      943.66      907.18     21.20 o 
   4 -20   0      351.02      364.20     18.14 o 
   5 -20   0      318.50      306.76     23.09 o 
   6 -20   0      808.21      825.81     26.28 o 
   7 -20   0      669.24      662.38     26.59 o 
   8 -20   0      210.10      203.25     30.33 o 
   9 -20   0       18.63       30.64     29.36 o 
  10 -20   0       50.86       59.72     32.85 o 
  11 -20   0      531.73      424.13     46.32 o 
   1 -19   0      412.62      405.17     22.71 o 
   2 -19   0     3700.75     3652.46     30.44 o 
   3 -19   0      163.73      163.05     19.46 o 
   4 -19   0     1231.63     1289.92     25.24 o 
   5 -19   0     1279.87     1279.38     27.08 o 
   6 -19   0       51.54       57.52     20.85 o 
   7 -19   0      312.13      311.86     23.97 o 
   8 -19   0      124.46      145.57     29.16 o 
   9 -19   0      627.76      617.46     33.92 o 
  10 -19   0      500.41      553.94     61.29 o 
  11 -19   0      335.78      286.87     43.07 o 
   0 -18   0      258.07      240.52     25.86 o 
   1 -18   0     4306.87     4069.66     33.82 o 
   2 -18   0     1368.02     1294.29     22.57 o 
   3 -18   0       78.86       65.53     18.67 o 
   4 -18   0      951.63      941.55     23.14 o 
   5 -18   0      166.09      172.02     19.90 o 
   6 -18   0      338.19      353.71     22.46 o 
   7 -18   0      197.88      222.24     21.30 o 
   8 -18   0      487.22      543.82     31.11 o 
   9 -18   0      114.69      106.27     37.24 o 
  10 -18   0        9.32       36.03     38.68 o 
  11 -18   0      174.81      173.24     42.33 o 
   1 -17   0     2640.48     2651.33     29.85 o 
   2 -17   0     2467.55     2604.39     27.42 o 
   3 -17   0     2438.75     2430.42     27.77 o 
   4 -17   0     2946.26     2887.49     29.43 o 
   5 -17   0     1263.44     1236.11     24.35 o 
   6 -17   0      895.18      903.07     25.49 o 
   7 -17   0      551.24      540.61     25.70 o 
   8 -17   0       19.98       29.03     33.77 o 
   9 -17   0      815.94      821.22     39.70 o 
  10 -17   0      724.28      762.37     41.74 o 
  11 -17   0      340.00      298.27     35.68 o 
   0 -16   0    10834.91    10249.71     71.05 o 
   1 -16   0     5778.46     5844.82     63.36 o 
   2 -16   0      415.55      359.71     16.99 o 
   3 -16   0       34.32       34.98     19.05 o 
   4 -16   0      537.93      512.37     23.51 o 
   5 -16   0     1019.02      994.94     24.90 o 
   6 -16   0     1636.61     1611.66     26.52 o 
   7 -16   0     1119.04     1121.43     29.08 o 
   8 -16   0     1078.60     1074.25     52.83 o 
   9 -16   0     1218.85     1185.04     40.18 o 
  10 -16   0       48.70       64.14     31.00 o 
  11 -16   0      111.67      116.58     40.11 o 
  12 -16   0      206.92      169.91     36.83 o 
   1 -15   0     1145.16     1161.93     26.34 o 
   2 -15   0     1666.89     1557.78     24.19 o 
   3 -15   0     2361.24     2287.48     27.80 o 
   4 -15   0     3699.93     3630.01     35.24 o 
   5 -15   0     1734.34     1690.44     28.49 o 
   6 -15   0      272.04      275.44     22.67 o 
   7 -15   0      435.64      475.45     30.19 o 
   8 -15   0       59.19      102.10     33.16 o 
   9 -15   0      130.57      162.47     28.74 o 
  10 -15   0      851.17      897.08     40.75 o 
  11 -15   0      480.96      450.45     35.15 o 
  12 -15   0      384.97      373.74     48.46 o 
   0 -14   0     2066.66     2018.24     40.68 o 
   1 -14   0    10995.01    10889.66    112.86 o 
   2 -14   0     2446.03     2527.54     38.24 o 
   3 -14   0      208.48      194.08     17.94 o 
   4 -14   0       26.72       42.75     20.87 o 
   5 -14   0     2382.18     2304.24     29.97 o 
   6 -14   0     1804.47     1749.78     31.98 o 
   7 -14   0      200.54      224.20     29.08 o 
   8 -14   0      624.17      608.25     30.40 o 
   9 -14   0      611.72      624.02     37.29 o 
  10 -14   0       46.10       49.50     29.37 o 
  11 -14   0      135.12      157.60     38.75 o 
  12 -14   0      211.28      209.11     43.33 o 
   1 -13   0     3067.08     2701.94     31.75 o 
   2 -13   0     1075.72     1007.99     22.07 o 
   3 -13   0     2215.51     2108.38     26.44 o 
   4 -13   0     2753.13     2651.66     31.66 o 
   5 -13   0     1189.83     1134.96     25.40 o 
   6 -13   0      195.26      183.64     25.05 o 
   7 -13   0      408.56      398.94     26.54 o 
   8 -13   0      182.70      221.34     33.36 o 
   9 -13   0      621.46      594.93     31.03 o 
  10 -13   0      657.27      605.30     38.88 o 
  11 -13   0      451.53      463.75     41.53 o 
  12 -13   0      334.63      360.74     55.72 o 
   0 -12   0    11618.62    11554.49    190.35 o 
   1 -12   0     9513.19     9428.58     54.68 o 
   2 -12   0     9513.69     9495.41     80.22 o 
   3 -12   0      734.09      679.20     19.89 o 
   4 -12   0      151.67      188.89     19.14 o 
   5 -12   0     2273.51     2260.07     32.80 o 
   6 -12   0     3717.49     3588.18     39.84 o 
   7 -12   0     1366.89     1445.34     34.14 o 
   8 -12   0     2568.71     2589.01    139.96 o 
   9 -12   0      817.51      823.83     37.44 o 
  10 -12   0       49.32       39.93     36.31 o 
  11 -12   0       63.50       89.92     31.64 o 
  12 -12   0      290.65      304.93     42.49 o 
   1 -11   0      899.78      849.02     23.91 o 
   2 -11   0     9871.91     9960.06     73.56 o 
   3 -11   0     2179.95     2008.93     27.78 o 
   4 -11   0     2753.83     2550.09     33.02 o 
   5 -11   0     2348.62     2164.92     32.47 o 
   6 -11   0      104.79      110.76     25.75 o 
   7 -11   0      451.70      474.02     26.33 o 
   8 -11   0     1376.08     1345.65     36.20 o 
   9 -11   0      984.91     1015.64     38.66 o 
  10 -11   0      287.52      281.73     36.33 o 
  11 -11   0      298.75      297.26     39.40 o 
  12 -11   0       46.22       63.02     40.97 o 
  13 -11   0       26.48       27.30     44.33 o 
   0 -10   0     5179.45     4624.72     55.81 o 
   1 -10   0     2787.14     2687.03     34.25 o 
   2 -10   0     2353.29     2479.99     29.49 o 
   3 -10   0     2691.64     2659.49     32.57 o 
   4 -10   0     3156.49     3334.50     36.55 o 
   5 -10   0     2139.08     1963.70     33.01 o 
   6 -10   0     1428.08     1358.75     43.93 o 
   7 -10   0      144.88      124.82     28.31 o 
   8 -10   0      852.45      839.44     33.98 o 
   9 -10   0      102.95      110.99     30.82 o 
  10 -10   0      104.07      105.31     38.26 o 
  11 -10   0      163.35      141.10     37.79 o 
  12 -10   0      404.33      423.92     42.61 o 
  13 -10   0      183.61      156.81     49.73 o 
   1  -9   0     2048.47     2083.44     31.69 o 
   2  -9   0     3520.92     3642.95     35.89 o 
   3  -9   0      643.43      554.17     24.47 o 
   4  -9   0     4628.83     4402.68     41.88 o 
   5  -9   0     4240.22     4462.70     46.64 o 
   6  -9   0      726.36      771.23     31.85 o 
   7  -9   0      160.78      128.23     27.82 o 
   8  -9   0      621.90      591.16     31.90 o 
   9  -9   0     1078.56     1178.28     35.70 o 
  10  -9   0     1049.64     1061.51     37.91 o 
  11  -9   0      429.03      404.15     40.63 o 
  12  -9   0      131.80      124.71     44.93 o 
  13  -9   0      154.42      158.60     49.04 o 
   0  -8   0     4179.12     4313.84     62.63 o 
   1  -8   0     5923.88     6084.16     67.43 o 
   2  -8   0      477.20      552.70     24.22 o 
   3  -8   0       21.72       25.24     19.11 o 
   4  -8   0      781.31      903.16     30.33 o 
   5  -8   0     3600.54     3667.02     45.99 o 
   6  -8   0     1534.40     1445.43     35.92 o 
   7  -8   0      116.32      117.77     26.90 o 
   8  -8   0       83.27      120.44     28.80 o 
   9  -8   0      393.81      421.41     31.34 o 
  10  -8   0      122.03      107.85     32.61 o 
  11  -8   0      639.37      691.96     37.20 o 
  12  -8   0      299.19      271.16     41.53 o 
  13  -8   0      324.72      323.11     49.56 o 
   1  -7   0      876.73      807.42     27.96 o 
   2  -7   0     1211.29     1153.25     28.76 o 
   3  -7   0      108.48      108.33     24.52 o 
   4  -7   0     2345.97     2142.91     38.32 o 
   5  -7   0     2885.58     2797.19     42.49 o 
   6  -7   0       66.51       58.08     22.83 o 
   7  -7   0       85.82       70.19     26.70 o 
   8  -7   0      349.10      381.60     30.38 o 
   9  -7   0      881.37      854.44     35.01 o 
  10  -7   0     1069.23     1062.32     37.27 o 
  11  -7   0      242.80      253.03     34.08 o 
  12  -7   0       26.68       30.27     38.51 o 
  13  -7   0       68.76       55.61     48.18 o 
   0  -6   0    58515.36    60329.66   1253.97 o 
   1  -6   0     9185.87     9370.83     67.93 o 
   2  -6   0     2566.53     2512.03     38.69 o 
   3  -6   0     2364.47     2389.09     40.80 o 
   4  -6   0     4036.12     4296.22     50.89 o 
   5  -6   0     3093.06     3044.34     43.96 o 
   6  -6   0     1262.98     1235.39     35.24 o 
   7  -6   0      107.98       94.96     25.93 o 
   8  -6   0      163.65      186.51     30.91 o 
   9  -6   0      844.51      801.15     32.94 o 
  10  -6   0       64.79       46.16     33.62 o 
  11  -6   0      330.55      319.05     33.53 o 
  12  -6   0       50.93       61.13     38.48 o 
  13  -6   0      364.74      322.66     47.85 o 
   1  -5   0    15808.82    16574.30     97.93 o 
   2  -5   0     2725.64     3056.95     48.64 o 
   3  -5   0     6973.25     6867.14     62.76 o 
   4  -5   0     3011.23     2862.94     44.65 o 
   5  -5   0     1638.95     1621.24     34.19 o 
   6  -5   0      245.05      285.30     27.31 o 
   7  -5   0      387.09      413.73     28.55 o 
   8  -5   0      835.01      794.87     31.50 o 
   9  -5   0     1676.14     1779.40     45.85 o 
  10  -5   0     1649.91     1626.08     38.62 o 
  11  -5   0      324.13      339.92     35.83 o 
  12  -5   0       92.15       81.06     37.67 o 
  13  -5   0       10.59       14.84     44.15 o 
   0  -4   0     4302.65     4773.95     89.42 o 
   1  -4   0     7635.78     7737.32     73.06 o 
   2  -4   0     1633.60     1746.54     45.33 o 
   3  -4   0     6096.99     6194.69     66.24 o 
   4  -4   0     1489.38     1590.19     39.06 o 
   5  -4   0      585.31      525.58     29.87 o 
   6  -4   0     2308.05     2159.50     40.14 o 
   7  -4   0      205.47      210.00     27.06 o 
   8  -4   0      455.40      455.13     31.02 o 
   9  -4   0      746.24      703.49     32.09 o 
  10  -4   0      594.41      581.56     34.56 o 
  11  -4   0      463.42      457.18     35.60 o 
  12  -4   0      195.34      173.75     37.06 o 
  13  -4   0      635.45      579.27     44.74 o 
   1  -3   0    12206.37    13466.53    112.67 o 
   2  -3   0    26251.56    26813.13    151.96 o 
   3  -3   0      431.94      512.22     30.60 o 
   4  -3   0     3449.27     3180.00     49.16 o 
   5  -3   0     2739.43     2785.69     44.58 o 
   6  -3   0     3034.93     3217.88     47.71 o 
   7  -3   0      635.95      673.64     29.76 o 
   8  -3   0      256.01      260.07     28.47 o 
   9  -3   0      309.05      284.26     31.31 o 
  10  -3   0     1130.21     1187.33     40.60 o 
  11  -3   0      414.02      419.21     38.63 o 
  12  -3   0      102.84      120.87     36.64 o 
  13  -3   0      206.21      214.33     47.26 o 
   0  -2   0    33387.84    38196.05    607.17 o 
   1  -2   0     8239.30     9304.96    119.19 o 
   2  -2   0     2846.22     3005.05     63.37 o 
   3  -2   0      307.72      301.59     32.96 o 
   4  -2   0     1044.18     1168.56     35.32 o 
   5  -2   0     3398.51     3571.69     47.85 o 
   6  -2   0     1980.93     1933.61     38.98 o 
   7  -2   0     1349.72     1374.13     35.88 o 
   8  -2   0     1599.26     1629.29     35.63 o 
   9  -2   0      867.47      864.27     32.82 o 
  10  -2   0      673.06      595.06     35.64 o 
  11  -2   0      695.37      693.41     35.32 o 
  12  -2   0      300.97      293.81     43.06 o 
  13  -2   0      276.57      251.61     47.22 o 
   1  -1   0    23069.34    25264.90    220.98 o 
   2  -1   0     6597.58     7198.15     88.41 o 
   3  -1   0    12063.70    12406.22     94.60 o 
   4  -1   0    11852.73    11637.39    124.18 o 
   5  -1   0     2873.32     2689.11     43.06 o 
   6  -1   0     4624.04     4896.33     50.39 o 
   7  -1   0      110.18      111.35     26.07 o 
   8  -1   0      205.51      204.45     28.94 o 
   9  -1   0      361.23      406.91     32.17 o 
  10  -1   0     5551.54     5539.93    101.26 o 
  11  -1   0      490.41      542.20     38.22 o 
  12  -1   0      182.25      204.67     43.80 o 
  13  -1   0      487.47      437.70     49.39 o 
   1   0   0      305.52      363.80     42.94 o 
   2   0   0     7131.31     7539.36     91.23 o 
   3   0   0    24152.47    25246.68    156.68 o 
   4   0   0    11675.87    12521.18    148.74 o 
   5   0   0     3351.97     3061.11     43.50 o 
   6   0   0     3183.27     3251.19     44.44 o 
   7   0   0     6233.23     6364.58     58.01 o 
   8   0   0      117.40      110.53     24.89 o 
   9   0   0     3025.54     3049.97     53.52 o 
  10   0   0     2152.63     2054.25     42.55 o 
  11   0   0     1861.08     1809.94     50.87 o 
  12   0   0       19.70       36.39     42.37 o 
  13   0   0      724.54      737.55     48.60 o 
   1   1   0    22925.56    24907.94    221.61 o 
   2   1   0     6132.44     6726.77     86.42 o 
   3   1   0    12294.18    12664.35     97.41 o 
   4   1   0    11638.83    11492.47    101.74 o 
   5   1   0     2706.35     2503.38     41.15 o 
   6   1   0     4704.85     4979.66     63.58 o 
   7   1   0      115.90      116.46     26.02 o 
   8   1   0      238.71      238.29     27.89 o 
   9   1   0      282.58      332.28     29.80 o 
  10   1   0     5586.52     5527.77     59.45 o 
  11   1   0      502.89      517.95     42.15 o 
  12   1   0      178.67      191.02     41.61 o 
  13   1   0      500.61      463.56     50.03 o 
   0   2   0    33825.27    38310.25    601.82 o 
   1   2   0     8816.48     9951.82    123.74 o 
   2   2   0     2959.70     3166.64     64.81 o 
   3   2   0      335.76      324.74     33.49 o 
   4   2   0     1051.25     1169.87     35.77 o 
   5   2   0     3594.97     3831.10     48.27 o 
   6   2   0     1855.86     1775.65     34.92 o 
   7   2   0     1523.26     1564.39     34.64 o 
   8   2   0     1479.90     1495.04     36.44 o 
   9   2   0      880.73      866.07     34.81 o 
  10   2   0      672.39      595.41     33.41 o 
  11   2   0      704.38      683.57     41.23 o 
  12   2   0      275.84      272.72     40.09 o 
  13   2   0      285.02      304.67     48.05 o 
   1   3   0    12248.67    13206.23    118.93 o 
   2   3   0    25841.59    26018.25    210.64 o 
   3   3   0      324.44      372.44     29.42 o 
   4   3   0     3446.47     3189.95     49.40 o 
   5   3   0     2769.45     2779.12     46.08 o 
   6   3   0     3116.67     3287.03     46.68 o 
   7   3   0      616.23      665.10     31.40 o 
   8   3   0      259.77      255.42     28.59 o 
   9   3   0      251.71      230.26     29.02 o 
  10   3   0     1087.48     1114.64     36.18 o 
  11   3   0      468.56      488.53     36.45 o 
  12   3   0      113.45      119.80     36.02 o 
  13   3   0      217.25      224.57     43.06 o 
   0   4   0     3808.58     4130.95     82.38 o 
   1   4   0     8071.26     8262.15     86.28 o 
   2   4   0     1611.18     1751.83     45.22 o 
   3   4   0     6016.51     6050.32     65.77 o 
   4   4   0     1487.19     1625.77     39.07 o 
   5   4   0      660.22      609.75     31.29 o 
   6   4   0     2340.63     2183.01     40.80 o 
   7   4   0      277.67      295.10     28.09 o 
   8   4   0      470.29      452.79     29.18 o 
   9   4   0      773.76      730.44     33.65 o 
  10   4   0      605.07      584.28     35.24 o 
  11   4   0      443.37      430.48     35.83 o 
  12   4   0      213.76      195.01     36.99 o 
  13   4   0      630.37      601.11     44.56 o 
   1   5   0    16174.83    16940.92     99.23 o 
   2   5   0     2913.72     3316.64     50.11 o 
   3   5   0     7010.24     6822.64     62.44 o 
   4   5   0     2885.97     2703.32     43.86 o 
   5   5   0     1583.81     1561.49     36.47 o 
   6   5   0      234.70      255.70     27.61 o 
   7   5   0      408.98      437.48     29.31 o 
   8   5   0      766.29      700.35     30.99 o 
   9   5   0     1672.98     1733.66     39.79 o 
  10   5   0     1600.98     1570.32     40.20 o 
  11   5   0      369.69      402.03     38.99 o 
  12   5   0      110.44       94.63     37.47 o 
  13   5   0        9.08        7.68     41.85 o 
   0   6   0    57439.22    58717.93    334.03 o 
   1   6   0     9243.32     9567.37     70.74 o 
   2   6   0     2512.66     2445.34     43.01 o 
   3   6   0     2381.72     2411.79     40.75 o 
   4   6   0     4000.98     4275.63     50.21 o 
   5   6   0     2968.84     2949.05     43.50 o 
   6   6   0     1268.46     1235.74     33.42 o 
   7   6   0      120.81      105.51     26.97 o 
   8   6   0      146.62      150.03     24.54 o 
   9   6   0      828.74      800.16     34.59 o 
  10   6   0       66.00       56.24     29.67 o 
  11   6   0      314.65      307.56     35.96 o 
  12   6   0       67.40       79.79     37.02 o 
  13   6   0      373.31      358.08     43.35 o 
   1   7   0      931.89      877.62     28.27 o 
   2   7   0     1383.64     1313.08     34.80 o 
   3   7   0      151.91      155.35     26.53 o 
   4   7   0     2368.78     2076.58     35.31 o 
   5   7   0     2811.27     2722.24     42.21 o 
   6   7   0       64.34       51.96     26.80 o 
   7   7   0       96.60       86.17     26.62 o 
   8   7   0      325.54      329.38     29.52 o 
   9   7   0      863.88      857.80     32.91 o 
  10   7   0     1058.38     1042.26     36.03 o 
  11   7   0      268.42      274.03     34.82 o 
  12   7   0       26.26       35.99     37.00 o 
  13   7   0       63.82       63.22     42.96 o 
   0   8   0     4023.08     4219.59    108.51 o 
   1   8   0     6171.93     6367.73     50.79 o 
   2   8   0      539.83      632.84     26.74 o 
   3   8   0       16.40       26.55     24.66 o 
   4   8   0      804.00      903.55     32.52 o 
   5   8   0     3582.13     3605.17     45.17 o 
   6   8   0     1538.88     1411.76     34.95 o 
   7   8   0      108.63      101.97     26.94 o 
   8   8   0       56.46       92.19     28.20 o 
   9   8   0      366.31      382.56     31.93 o 
  10   8   0      119.03      127.77     31.78 o 
  11   8   0      637.22      672.44     36.62 o 
  12   8   0      291.33      280.49     41.50 o 
  13   8   0      292.41      239.61     52.47 o 
   1   9   0     1941.24     2011.08     31.61 o 
   2   9   0     3295.07     3437.55     44.49 o 
   3   9   0      710.37      599.59     26.64 o 
   4   9   0     4563.25     4203.71     45.45 o 
   5   9   0     4349.16     4410.58     49.49 o 
   6   9   0      744.41      805.62     31.71 o 
   7   9   0      160.19      141.38     27.60 o 
   8   9   0      682.46      666.89     32.20 o 
   9   9   0     1114.96     1199.37     37.79 o 
  10   9   0     1038.36     1065.59     39.63 o 
  11   9   0      421.22      430.32     37.49 o 
  12   9   0      137.49      157.40     44.01 o 
  13   9   0      144.62      127.74     43.79 o 
   0  10   0     5170.41     4655.21     58.52 o 
   1  10   0     2863.15     2791.61     35.58 o 
   2  10   0     2482.73     2693.34     40.79 o 
   3  10   0     2620.77     2652.41     39.43 o 
   4  10   0     3193.06     3424.78     42.19 o 
   5  10   0     2033.66     1841.66     36.18 o 
   6  10   0     1489.66     1496.54     37.58 o 
   7  10   0      122.74      135.86     31.10 o 
   8  10   0      861.55      835.59     33.14 o 
   9  10   0       79.41       91.31     31.03 o 
  10  10   0      102.64      121.26     34.80 o 
  11  10   0      179.82      208.49     37.33 o 
  12  10   0      432.39      440.20     45.74 o 
  13  10   0      176.32      171.40     48.65 o 
   1  11   0      914.21      895.31     24.58 o 
   2  11   0     9775.82    10030.31     62.26 o 
   3  11   0     2225.78     2047.73     31.45 o 
   4  11   0     2806.15     2615.63     38.36 o 
   5  11   0     2328.33     2108.69     36.22 o 
   6  11   0      117.30      117.80     29.71 o 
   7  11   0      457.82      481.17     32.45 o 
   8  11   0     1462.51     1445.67     39.04 o 
   9  11   0      979.50      992.90     37.86 o 
  10  11   0      291.04      268.17     31.36 o 
  11  11   0      307.49      360.73     34.05 o 
  12  11   0       43.71       23.22     40.94 o 
  13  11   0       24.51       31.35     47.20 o 
   0  12   0    11183.11    11005.32     86.02 o 
   1  12   0     9284.85     9379.29     52.37 o 
   2  12   0     9451.84     9426.71     85.05 o 
   3  12   0      738.18      700.30     27.98 o 
   4  12   0      154.23      205.09     24.65 o 
   5  12   0     2205.42     2234.07     36.93 o 
   6  12   0     3560.24     3466.77     43.92 o 
   7  12   0     1418.71     1472.35     38.53 o 
   8  12   0     2549.89     2691.57     44.35 o 
   9  12   0      779.00      734.75     30.72 o 
  10  12   0       50.35       64.26     35.26 o 
  11  12   0       65.13       54.89     38.11 o 
  12  12   0      295.90      320.82     42.07 o 
   1  13   0     3058.19     2704.90     33.26 o 
   2  13   0     1133.86     1033.91     27.39 o 
   3  13   0     2115.29     2017.52     33.46 o 
   4  13   0     2694.84     2551.20     36.55 o 
   5  13   0     1161.51     1068.64     27.93 o 
   6  13   0      211.69      185.07     24.21 o 
   7  13   0      417.42      428.87     32.65 o 
   8  13   0      175.92      198.45     32.85 o 
   9  13   0      602.25      572.01     35.87 o 
  10  13   0      658.43      668.25     38.12 o 
  11  13   0      431.39      443.72     39.93 o 
  12  13   0      322.48      348.41     42.61 o 
   0  14   0     2102.59     2005.43     40.86 o 
   1  14   0    11096.97    11187.13     53.82 o 
   2  14   0     2509.28     2576.14     36.61 o 
   3  14   0      230.97      236.83     21.54 o 
   4  14   0       27.49       50.29     23.84 o 
   5  14   0     2318.18     2255.89     36.05 o 
   6  14   0     1787.92     1729.65     35.34 o 
   7  14   0      238.30      287.90     32.74 o 
   8  14   0      625.77      601.35     34.61 o 
   9  14   0      601.13      588.22     36.60 o 
  10  14   0       45.29       61.43     35.76 o 
  11  14   0      131.82      179.44     33.15 o 
  12  14   0      226.29      196.00     42.83 o 
   1  15   0     1081.95     1064.84     26.55 o 
   2  15   0     1801.53     1671.44     29.37 o 
   3  15   0     2301.06     2246.78     32.10 o 
   4  15   0     3547.90     3539.44     37.66 o 
   5  15   0     1711.77     1668.79     30.55 o 
   6  15   0      254.36      278.39     28.93 o 
   7  15   0      427.68      471.93     33.01 o 
   8  15   0       58.99       78.39     27.97 o 
   9  15   0      137.47      186.45     34.73 o 
  10  15   0      843.40      852.32     61.81 o 
  11  15   0      494.10      512.32     41.36 o 
  12  15   0      390.58      388.74     44.10 o 
   0  16   0    10843.06    10557.29    112.79 o 
   1  16   0     5935.92     5943.80     39.46 o 
   2  16   0      446.91      387.32     25.37 o 
   3  16   0       26.84       41.68     21.46 o 
   4  16   0      549.77      550.92     27.44 o 
   5  16   0     1046.19     1049.91     30.68 o 
   6  16   0     1667.82     1691.49     35.54 o 
   7  16   0     1172.75     1218.82     35.09 o 
   8  16   0     1136.72     1168.06     58.67 o 
   9  16   0     1211.83     1186.51     41.15 o 
  10  16   0       47.97       89.37     37.36 o 
  11  16   0      111.06      119.03     39.25 o 
  12  16   0      210.00      188.46     43.34 o 
   1  17   0     2563.32     2595.37     29.85 o 
   2  17   0     2473.96     2604.30     41.16 o 
   3  17   0     2523.02     2578.49     34.44 o 
   4  17   0     2975.26     2989.12     36.79 o 
   5  17   0     1256.94     1207.49     31.54 o 
   6  17   0      927.11      908.45     31.33 o 
   7  17   0      549.77      547.03     32.12 o 
   8  17   0       29.98       37.18     33.32 o 
   9  17   0      800.96      806.02     39.09 o 
  10  17   0      731.77      779.21     40.69 o 
  11  17   0      359.21      333.25     41.64 o 
   0  18   0      301.62      293.48     31.19 o 
   1  18   0     4391.26     4139.87     34.04 o 
   2  18   0     1421.53     1362.15     30.99 o 
   3  18   0       84.45       63.88     21.30 o 
   4  18   0      985.14     1001.82     26.65 o 
   5  18   0      162.91      173.81     22.35 o 
   6  18   0      376.91      360.76     29.26 o 
   7  18   0      233.85      266.12     31.06 o 
   8  18   0      513.38      598.59     36.35 o 
   9  18   0      121.04      126.07     36.11 o 
  10  18   0        8.80       -7.33     38.37 o 
  11  18   0      157.41      166.20     34.44 o 
   1  19   0      366.83      338.77     19.54 o 
   2  19   0     3794.17     3777.11     38.31 o 
   3  19   0      225.03      228.21     25.74 o 
   4  19   0     1293.89     1392.89     29.25 o 
   5  19   0     1364.72     1385.17     33.24 o 
   6  19   0       59.35       74.15     23.92 o 
   7  19   0      312.16      299.73     30.51 o 
   8  19   0      116.13      144.04     35.03 o 
   9  19   0      682.18      672.62     40.92 o 
  10  19   0      456.80      502.72     41.36 o 
  11  19   0      341.36      289.62     42.75 o 
   0  20   0     1902.06     1868.30     35.53 o 
   1  20   0      430.02      491.55     23.42 o 
   2  20   0      457.83      466.60     26.57 o 
   3  20   0      949.60      936.45     28.81 o 
   4  20   0      329.23      338.72     24.19 o 
   5  20   0      283.58      251.95     25.03 o 
   6  20   0      790.55      805.70     31.94 o 
   7  20   0      622.06      645.01     32.67 o 
   8  20   0      244.94      256.99     30.61 o 
   9  20   0       15.31       19.82     30.93 o 
  10  20   0       53.24       78.51     39.21 o 
  11  20   0      507.31      482.21     45.70 o 
   1  21   0     2930.19     2905.70     39.92 o 
   2  21   0        5.89       13.00     24.99 o 
   3  21   0     1443.24     1396.83     48.60 o 
   4  21   0     1952.45     1987.37     31.13 o 
   5  21   0      130.01      126.84     28.41 o 
   6  21   0      829.96      859.61     32.40 o 
   7  21   0      740.66      743.77     33.08 o 
   8  21   0      169.61      200.41     34.74 o 
   9  21   0       50.24       74.75     30.67 o 
  10  21   0      803.78      732.96     32.59 o 
   0  22   0     4565.73     4475.05     50.20 o 
   1  22   0      559.66      597.34     28.48 o 
   2  22   0       50.26       35.29     21.80 o 
   3  22   0      785.54      819.50     26.32 o 
   4  22   0     1183.86     1196.86     31.00 o 
   5  22   0      169.14      186.11     24.72 o 
   6  22   0      654.71      660.55     25.33 o 
   7  22   0      621.99      614.81     29.00 o 
   8  22   0       72.32       84.60     33.63 o 
   9  22   0      185.25      176.82     32.52 o 
  10  22   0        3.00        3.53     39.72 o 
   1  23   0      132.06      128.33     26.54 o 
   2  23   0      648.96      695.15     25.44 o 
   3  23   0       90.55      117.08     26.42 o 
   4  23   0      322.34      320.74     24.66 o 
   5  23   0      386.50      423.45     28.74 o 
   6  23   0      364.48      349.70     27.11 o 
   7  23   0      159.54      169.69     27.60 o 
   8  23   0      218.71      231.04     35.08 o 
   9  23   0      313.51      356.83     41.12 o 
  10  23   0      320.54      276.34     43.74 o 
   0  24   0      743.40      751.24     35.39 o 
   1  24   0     2678.32     2607.29     36.54 o 
   2  24   0       57.07       41.45     23.24 o 
   3  24   0      491.53      473.73     24.63 o 
   4  24   0      118.30      114.32     24.42 o 
   5  24   0      254.88      277.00     29.35 o 
   6  24   0      708.01      734.99     29.35 o 
   7  24   0      264.04      281.12     29.09 o 
   8  24   0      311.84      314.21     36.43 o 
   9  24   0      328.78      358.70     49.38 o 
   1  25   0      223.69      235.22     28.00 o 
   2  25   0      979.47      975.40     27.75 o 
   3  25   0      239.34      260.95     25.14 o 
   4  25   0      865.52      869.93     31.03 o 
   5  25   0      461.41      485.57     31.82 o 
   6  25   0       76.26      101.34     26.89 o 
   7  25   0       20.75       17.27     27.69 o 
   8  25   0      124.96      112.26     29.90 o 
   9  25   0      171.48      146.13     41.96 o 
   0  26   0      684.93      666.25     36.44 o 
   1  26   0      974.28     1029.11     35.42 o 
   2  26   0       10.98       28.65     28.24 o 
   3  26   0      172.85      162.69     28.04 o 
   4  26   0       67.42       94.98     29.40 o 
   5  26   0      203.94      230.87     30.22 o 
   6  26   0      839.74      862.45     30.52 o 
   7  26   0      212.72      205.22     29.44 o 
   8  26   0      205.20      207.05     37.80 o 
   1  27   0      581.79      595.68     24.99 o 
   2  27   0      526.62      533.06     29.88 o 
   3  27   0      225.07      253.08     29.23 o 
   4  27   0      515.32      515.78     31.44 o 
   5  27   0      212.70      253.95     28.31 o 
   6  27   0       11.46       23.98     30.91 o 
   7  27   0       63.78       73.38     26.39 o 
   8  27   0       90.87       99.82     38.13 o 
   0  28   0      906.04     1004.33     56.06 o 
   1  28   0      776.96      757.86     28.17 o 
   2  28   0      184.24      218.37     30.34 o 
   3  28   0       66.33       76.03     29.08 o 
   4  28   0        0.40        7.41     26.36 o 
   5  28   0      317.55      311.70     28.73 o 
   6  28   0      498.30      501.37     35.36 o 
   7  28   0      391.54      356.81     37.88 o 
   1  29   0      479.28      463.61     31.68 o 
   2  29   0      650.19      740.67     48.11 o 
   3  29   0      407.37      429.53     32.02 o 
   4  29   0      685.99      748.40     30.05 o 
   5  29   0      475.20      441.90     29.59 o 
   6  29   0       69.86       75.66     34.32 o 
   7  29   0       32.35       53.62     35.24 o 
   0  30   0      866.58      747.55     57.72 o 
   1  30   0      866.36      883.03     34.59 o 
   2  30   0      352.16      383.09     28.75 o 
   3  30   0       46.07       76.50     27.33 o 
   4  30   0       16.81       30.53     32.08 o 
   5  30   0      336.68      338.20     36.48 o 
   6  30   0      334.97      363.62     37.84 o 
   1  31   0       14.81       21.81     32.46 o 
   2  31   0      618.08      644.57     35.06 o 
   3  31   0      606.01      640.85     31.11 o 
   4  31   0      452.20      447.55     30.65 o 
   5  31   0      507.64      486.10     36.54 o 
   0  32   0      661.53      663.13     62.02 o 
   1  32   0      554.64      490.84     36.58 o 
   2  32   0       25.35       39.06     28.19 o 
   3  32   0       19.40       15.96     25.37 o 
   4  32   0       29.13       47.87     30.66 o 
   1  33   0      103.96       70.42     34.12 o 
   2  33   0      108.16       89.32     42.55 o 
   3  33   0      139.03      142.24     30.95 o 
   0  34   0       37.77       38.27     44.49 o 
  -3 -33   1      112.14      106.49     21.65 o 
  -2 -33   1      118.26       96.13     21.66 o 
  -1 -33   1       50.23       45.06     22.10 o 
   0 -33   1      244.35      207.92     24.62 o 
   1 -33   1       79.21       42.62     26.41 o 
   2 -33   1      193.54      182.27     27.20 o 
  -4 -32   1      254.48      231.67     29.04 o 
  -3 -32   1      196.95      166.39     25.14 o 
  -2 -32   1       87.06      102.23     24.33 o 
  -1 -32   1        6.30       13.87     22.79 o 
   0 -32   1       83.32       63.25     25.13 o 
   1 -32   1      166.29      161.20     25.80 o 
   2 -32   1      413.84      389.70     26.97 o 
   3 -32   1      161.90      158.88     26.67 o 
   4 -32   1      132.91      102.97     25.11 o 
  -5 -31   1      264.28      245.41     29.48 o 
  -4 -31   1       42.44       39.98     25.57 o 
  -3 -31   1        1.35        6.42     25.82 o 
  -2 -31   1      196.89      206.57     23.07 o 
  -1 -31   1      795.96      831.03     24.55 o 
   0 -31   1      539.29      537.92     23.91 o 
   1 -31   1      858.07      911.37     25.88 o 
   2 -31   1      115.95      133.08     25.14 o 
   3 -31   1       17.66       10.06     26.27 o 
   4 -31   1       21.65       25.68     22.64 o 
   5 -31   1      383.76      392.74     29.32 o 
  -6 -30   1       63.06       61.10     28.78 o 
  -5 -30   1      475.59      456.22     28.42 o 
  -4 -30   1      532.11      571.15     24.58 o 
  -3 -30   1      497.12      493.45     25.78 o 
  -2 -30   1      388.99      390.06     25.09 o 
  -1 -30   1      102.68       91.82     23.85 o 
   0 -30   1      216.72      239.16     24.38 o 
   1 -30   1      194.01      185.21     24.01 o 
   2 -30   1      744.11      775.59     24.39 o 
   3 -30   1      406.68      435.53     23.92 o 
   4 -30   1      430.51      440.82     27.97 o 
   5 -30   1      266.08      223.02     25.57 o 
   6 -30   1       90.89       99.30     30.19 o 
  -7 -29   1      241.39      254.04     31.62 o 
  -6 -29   1      611.62      564.84     27.73 o 
  -5 -29   1      185.23      179.42     22.92 o 
  -4 -29   1       36.50       41.14     21.44 o 
  -3 -29   1      107.78      115.69     22.16 o 
  -2 -29   1      147.82      146.19     21.86 o 
  -1 -29   1      795.97      784.42     21.07 o 
   0 -29   1      214.74      263.45     23.77 o 
   1 -29   1     1034.02     1065.45     26.20 o 
   2 -29   1      221.15      227.89     24.26 o 
   3 -29   1      253.91      256.62     25.34 o 
   4 -29   1       66.15       61.39     24.55 o 
   5 -29   1      168.84      173.31     26.87 o 
   6 -29   1      127.55      126.88     25.62 o 
  -8 -28   1       23.43       21.85     31.07 o 
  -7 -28   1       54.54       42.43     26.33 o 
  -6 -28   1       87.08      101.12     28.13 o 
  -5 -28   1      317.71      380.02     26.82 o 
  -4 -28   1      429.83      440.11     25.39 o 
  -3 -28   1      519.59      559.92     24.24 o 
  -2 -28   1      872.59      885.33     23.63 o 
  -1 -28   1      279.83      282.13     21.41 o 
   0 -28   1       33.46       46.51     20.35 o 
   1 -28   1      110.67      127.95     22.79 o 
   2 -28   1      570.32      590.76     24.49 o 
   3 -28   1      674.71      681.06     25.24 o 
   4 -28   1      705.45      740.72     27.93 o 
   5 -28   1      391.80      398.33     26.29 o 
   6 -28   1      352.60      325.76     26.99 o 
   7 -28   1        9.55       11.82     26.65 o 
  -8 -27   1      322.51      273.10     38.32 o 
  -7 -27   1      233.97      243.36     27.28 o 
  -6 -27   1      148.90      160.04     24.66 o 
  -5 -27   1        8.69       13.68     22.22 o 
  -4 -27   1       79.09       65.52     20.94 o 
  -3 -27   1      233.41      226.07     22.51 o 
  -2 -27   1      274.59      269.93     22.66 o 
  -1 -27   1      674.60      722.89     26.75 o 
   0 -27   1      415.27      417.46     20.85 o 
   1 -27   1     1401.38     1450.55     26.13 o 
   2 -27   1       80.17       82.75     21.99 o 
   3 -27   1      103.91      109.03     23.39 o 
   4 -27   1       62.83       69.40     25.16 o 
   5 -27   1      285.04      296.28     26.93 o 
   6 -27   1      391.73      378.89     27.00 o 
   7 -27   1      217.24      214.77     30.82 o 
   8 -27   1      101.63       99.20     35.52 o 
  -9 -26   1      326.80      291.42     41.69 o 
  -8 -26   1        2.10        1.55     29.80 o 
  -7 -26   1        3.41       -3.30     24.54 o 
  -6 -26   1      135.54      138.33     24.85 o 
  -5 -26   1      885.51      900.80     26.42 o 
  -4 -26   1      588.60      592.51     24.88 o 
  -3 -26   1      149.83      148.75     21.71 o 
  -2 -26   1      454.03      432.07     25.20 o 
  -1 -26   1      390.72      410.01     25.09 o 
   0 -26   1      549.98      557.32     22.84 o 
   1 -26   1        1.24       14.20     19.64 o 
   2 -26   1      608.30      590.35     23.21 o 
   3 -26   1      555.06      551.46     23.50 o 
   4 -26   1      469.13      478.01     23.90 o 
   5 -26   1      161.58      174.95     21.34 o 
   6 -26   1      156.67      164.05     24.06 o 
   7 -26   1       42.01       53.32     26.22 o 
   8 -26   1       31.08       59.51     34.70 o 
  -9 -25   1      483.62      507.00     41.69 o 
  -8 -25   1      428.45      409.80     36.57 o 
  -7 -25   1      249.16      265.91     26.58 o 
  -6 -25   1     1125.19     1192.57     27.88 o 
  -5 -25   1      501.04      489.83     23.43 o 
  -4 -25   1        0.47        7.49     22.85 o 
  -3 -25   1      124.99      109.38     21.13 o 
  -2 -25   1      272.03      265.69     21.92 o 
  -1 -25   1      437.99      423.26     20.82 o 
   0 -25   1     2152.63     2086.70     27.00 o 
   1 -25   1     1255.89     1303.58     24.74 o 
   2 -25   1       45.48       69.59     20.98 o 
   3 -25   1       19.16       28.11     19.19 o 
   4 -25   1      250.67      259.54     23.68 o 
   5 -25   1      792.48      840.15     26.21 o 
   6 -25   1      954.79     1023.47     29.75 o 
   7 -25   1      273.99      280.57     29.83 o 
   8 -25   1      373.17      405.39     31.30 o 
 -10 -24   1      248.04      241.83     36.99 o 
  -9 -24   1      250.91      225.56     35.16 o 
  -8 -24   1       41.32       65.39     28.74 o 
  -7 -24   1      160.54      189.66     24.59 o 
  -6 -24   1       14.10       14.24     22.68 o 
  -5 -24   1     1046.30     1059.42     26.63 o 
  -4 -24   1      559.80      527.88     21.63 o 
  -3 -24   1      329.11      347.80     22.19 o 
  -2 -24   1      232.89      230.73     24.31 o 
  -1 -24   1      166.11      149.44     21.27 o 
   0 -24   1       81.53      122.69     17.53 o 
   1 -24   1      168.11      182.92     20.76 o 
   2 -24   1     1019.65     1058.94     22.13 o 
   3 -24   1       46.25       52.29     20.92 o 
   4 -24   1      856.55      908.65     25.90 o 
   5 -24   1      326.87      337.15     24.87 o 
   6 -24   1        8.00       16.85     23.66 o 
   7 -24   1      146.79      138.90     27.33 o 
   8 -24   1      233.00      256.19     30.26 o 
   9 -24   1      139.57      145.19     34.40 o 
 -10 -23   1       31.76       51.32     33.92 o 
  -9 -23   1      170.38      161.44     39.50 o 
  -8 -23   1      203.12      212.45     29.00 o 
  -7 -23   1      261.57      261.42     25.33 o 
  -6 -23   1      734.80      750.68     25.40 o 
  -5 -23   1      455.83      475.01     23.69 o 
  -4 -23   1      122.82      110.54     22.30 o 
  -3 -23   1      485.33      516.54     19.07 o 
  -2 -23   1      470.07      424.58     23.82 o 
  -1 -23   1     1554.99     1469.62     27.55 o 
   0 -23   1      435.25      431.71     21.64 o 
   1 -23   1      328.55      326.89     18.18 o 
   2 -23   1      650.54      694.28     22.26 o 
   3 -23   1       62.98       54.22     19.36 o 
   4 -23   1       39.61       40.13     20.68 o 
   5 -23   1      406.06      430.26     24.61 o 
   6 -23   1     1023.22     1031.96     26.85 o 
   7 -23   1      417.65      428.99     29.92 o 
   8 -23   1      202.31      214.39     29.73 o 
   9 -23   1       66.44       78.15     41.48 o 
 -10 -22   1      628.02      584.58     44.27 o 
  -9 -22   1        9.39        4.15     38.59 o 
  -8 -22   1      208.67      219.43     33.93 o 
  -7 -22   1      100.40       97.16     28.09 o 
  -6 -22   1      265.48      317.84     22.57 o 
  -5 -22   1      123.89      148.00     23.63 o 
  -4 -22   1     2992.36     2977.67     28.94 o 
  -3 -22   1      563.40      563.78     22.15 o 
  -2 -22   1       50.28       48.59     19.80 o 
  -1 -22   1     1615.17     1618.68     24.58 o 
   0 -22   1      692.53      644.80     24.63 o 
   1 -22   1      747.79      756.95     20.69 o 
   2 -22   1      873.42      874.90     23.50 o 
   3 -22   1     2920.99     2833.39     30.45 o 
   4 -22   1      121.61      133.10     21.65 o 
   5 -22   1      504.40      481.95     23.84 o 
   6 -22   1      250.68      274.39     25.40 o 
   7 -22   1      718.69      734.37     26.49 o 
   8 -22   1      248.42      269.36     34.17 o 
   9 -22   1      408.45      446.34     42.79 o 
  10 -22   1      513.66      406.34     45.53 o 
 -11 -21   1      260.88      206.49     36.61 o 
 -10 -21   1        9.25       10.25     33.20 o 
  -9 -21   1       43.59       44.99     38.52 o 
  -8 -21   1       54.47       47.71     27.74 o 
  -7 -21   1     1401.18     1387.67     29.75 o 
  -6 -21   1      288.22      314.68     25.54 o 
  -5 -21   1      508.40      520.94     24.59 o 
  -4 -21   1      264.50      260.44     19.70 o 
  -3 -21   1     2852.38     2784.04     28.82 o 
  -2 -21   1     1200.31     1166.57     36.80 o 
  -1 -21   1      685.00      662.28     23.99 o 
   0 -21   1     3730.11     3682.48     49.68 o 
   1 -21   1      845.10      806.40     20.53 o 
   2 -21   1      996.41      959.46     22.72 o 
   3 -21   1      210.34      202.89     20.82 o 
   4 -21   1      880.53      914.09     25.12 o 
   5 -21   1       44.94       37.33     19.04 o 
   6 -21   1     1317.98     1347.23     29.22 o 
   7 -21   1      350.27      363.18     28.37 o 
   8 -21   1        2.40       23.64     27.63 o 
   9 -21   1      279.87      273.10     40.31 o 
  10 -21   1      146.07      145.62     42.65 o 
 -11 -20   1       97.33       64.96     35.49 o 
 -10 -20   1      513.56      524.31     35.81 o 
  -9 -20   1      140.10      147.15     36.72 o 
  -8 -20   1      351.07      344.89     33.45 o 
  -7 -20   1       88.55       94.80     24.76 o 
  -6 -20   1      379.34      382.38     20.59 o 
  -5 -20   1      168.10      160.45     20.49 o 
  -4 -20   1     1280.14     1271.01     23.78 o 
  -3 -20   1      651.90      596.07     21.50 o 
  -2 -20   1      163.39      154.89     20.27 o 
  -1 -20   1      286.90      278.50     22.25 o 
   0 -20   1      153.04      177.75     19.98 o 
   1 -20   1     1805.32     1730.68     25.10 o 
   2 -20   1      371.40      347.82     18.53 o 
   3 -20   1     2162.65     2089.62     27.68 o 
   4 -20   1     1613.43     1607.18     24.73 o 
   5 -20   1       22.77       26.15     21.83 o 
   6 -20   1       76.98       60.40     24.22 o 
   7 -20   1      765.25      762.50     26.75 o 
   8 -20   1      458.58      503.26     33.77 o 
   9 -20   1      475.24      521.98     40.68 o 
  10 -20   1      542.96      544.34     44.25 o 
 -11 -19   1      122.36      145.59     41.97 o 
 -10 -19   1      113.70      113.42     32.09 o 
  -9 -19   1       57.07       68.57     36.66 o 
  -8 -19   1      531.23      524.83     29.21 o 
  -7 -19   1      205.49      258.21     28.74 o 
  -6 -19   1      397.65      423.20     24.57 o 
  -5 -19   1       99.40       93.67     19.81 o 
  -4 -19   1      332.22      311.92     21.91 o 
  -3 -19   1      914.52      939.90     23.16 o 
  -2 -19   1      260.36      262.41     19.61 o 
  -1 -19   1      599.63      572.48     23.26 o 
   0 -19   1      888.37      828.48     22.20 o 
   1 -19   1     2440.10     2492.69     26.81 o 
   2 -19   1      878.54      816.39     22.10 o 
   3 -19   1       24.70       34.78     17.88 o 
   4 -19   1      429.74      433.14     21.20 o 
   5 -19   1     1673.46     1647.37     26.02 o 
   6 -19   1      621.15      625.04     23.76 o 
   7 -19   1      559.01      574.83     28.22 o 
   8 -19   1      332.27      348.30     28.58 o 
   9 -19   1        6.75        3.79     37.58 o 
  10 -19   1       64.36       83.04     40.68 o 
  11 -19   1      315.85      239.60     37.56 o 
 -11 -18   1      437.13      397.51     42.64 o 
 -10 -18   1      497.65      486.33     46.70 o 
  -9 -18   1      441.94      456.67     37.67 o 
  -8 -18   1      154.67      181.51     27.17 o 
  -7 -18   1       77.68       65.81     28.36 o 
  -6 -18   1      200.64      200.11     23.72 o 
  -5 -18   1     2299.55     2273.91     28.45 o 
  -4 -18   1     1420.85     1373.67     24.24 o 
  -3 -18   1     1738.17     1679.30     24.42 o 
  -2 -18   1      642.10      666.70     22.85 o 
  -1 -18   1      336.19      363.35     20.04 o 
   0 -18   1      927.90      883.09     22.63 o 
   1 -18   1     1952.65     1975.77     33.03 o 
   2 -18   1     2313.65     2212.20     26.46 o 
   3 -18   1      736.64      787.37     20.48 o 
   4 -18   1     2533.93     2484.83     29.35 o 
   5 -18   1      331.77      307.51     18.71 o 
   6 -18   1      223.69      211.40     24.24 o 
   7 -18   1      255.08      252.84     24.34 o 
   8 -18   1      362.02      356.57     27.59 o 
   9 -18   1     1066.48     1070.60     32.19 o 
  10 -18   1      308.27      276.12     41.53 o 
  11 -18   1       98.00       78.61     34.80 o 
 -12 -17   1      136.68      111.09     43.24 o 
 -11 -17   1      192.83      206.61     41.03 o 
 -10 -17   1       41.61       54.49     38.04 o 
  -9 -17   1      155.98      184.82     35.07 o 
  -8 -17   1      587.52      637.36     30.08 o 
  -7 -17   1     1051.58      994.57     33.23 o 
  -6 -17   1     2922.77     2829.18     32.99 o 
  -5 -17   1      339.50      343.21     22.47 o 
  -4 -17   1      351.05      330.71     19.93 o 
  -3 -17   1      236.39      221.29     20.46 o 
  -2 -17   1     1377.26     1308.14     24.43 o 
  -1 -17   1     2127.00     2033.40     27.10 o 
   0 -17   1     2722.08     2678.05     28.55 o 
   1 -17   1     2069.92     1947.15     34.57 o 
   2 -17   1     1580.07     1534.84     26.09 o 
   3 -17   1      165.89      173.74     19.40 o 
   4 -17   1      168.25      167.48     18.55 o 
   5 -17   1     1135.87     1108.42     23.67 o 
   6 -17   1     1756.94     1700.64     30.28 o 
   7 -17   1      371.16      424.12     28.73 o 
   8 -17   1      487.89      543.62     32.36 o 
   9 -17   1      407.12      409.22     49.32 o 
  10 -17   1      270.77      294.13     40.26 o 
  11 -17   1       22.25       64.76     41.27 o 
 -12 -16   1      441.97      395.14     44.38 o 
 -11 -16   1      691.00      685.70     42.42 o 
 -10 -16   1     1004.70     1055.14     49.63 o 
  -9 -16   1      643.04      687.01     37.17 o 
  -8 -16   1       36.26       53.18     27.79 o 
  -7 -16   1      649.30      655.20     31.95 o 
  -6 -16   1      235.32      219.60     21.82 o 
  -5 -16   1     1255.87     1162.01     27.10 o 
  -4 -16   1     3580.10     3495.14     48.19 o 
  -3 -16   1     1001.81      993.22     24.98 o 
  -2 -16   1     2004.74     1941.52     25.80 o 
  -1 -16   1      678.23      700.86     21.84 o 
   0 -16   1      419.28      387.95     22.03 o 
   1 -16   1      527.52      474.69     18.95 o 
   2 -16   1     3075.97     3092.31     29.09 o 
   3 -16   1     3832.75     3739.35     37.12 o 
   4 -16   1     2716.41     2664.90     30.66 o 
   5 -16   1     1577.50     1496.31     27.76 o 
   6 -16   1     1607.08     1635.93     27.87 o 
   7 -16   1       92.99       78.56     26.88 o 
   8 -16   1       42.71       47.37     28.86 o 
   9 -16   1      953.76      952.18     46.46 o 
  10 -16   1      494.15      545.37     40.57 o 
  11 -16   1       92.87      108.38     34.34 o 
 -12 -15   1      406.57      363.27     36.71 o 
 -11 -15   1      247.34      244.95     40.33 o 
 -10 -15   1      200.79      193.97     37.33 o 
  -9 -15   1      779.82      792.37     37.22 o 
  -8 -15   1     1271.27     1187.70     41.20 o 
  -7 -15   1     3895.99     4035.35     44.68 o 
  -6 -15   1     2109.17     2015.32     31.26 o 
  -5 -15   1      856.94      830.11     21.43 o 
  -4 -15   1      440.52      466.61     22.23 o 
  -3 -15   1      297.53      227.73     21.07 o 
  -2 -15   1     2226.29     2292.02     29.92 o 
  -1 -15   1     5514.82     5334.42     71.75 o 
   0 -15   1     3895.48     3536.32     33.11 o 
   1 -15   1     3225.37     3286.30     28.72 o 
   2 -15   1      984.42      849.09     21.73 o 
   3 -15   1      709.55      712.85     22.10 o 
   4 -15   1       16.48        4.65     21.45 o 
   5 -15   1      855.03      833.53     23.33 o 
   6 -15   1     1941.61     1979.03     31.40 o 
   7 -15   1      283.18      296.84     24.15 o 
   8 -15   1     1145.89     1113.00     30.25 o 
   9 -15   1      349.45      379.71     37.07 o 
  10 -15   1      164.44      124.19     38.09 o 
  11 -15   1        0.30        2.28     39.51 o 
  12 -15   1       19.91       24.97     48.18 o 
 -12 -14   1      399.44      378.33     43.60 o 
 -11 -14   1     1074.94     1092.74     42.78 o 
 -10 -14   1      438.24      500.74     37.58 o 
  -9 -14   1     1210.18     1178.47     82.27 o 
  -8 -14   1      569.51      522.57     34.79 o 
  -7 -14   1       63.33       90.05     28.68 o 
  -6 -14   1       10.92        6.42     22.13 o 
  -5 -14   1     2084.46     1984.86     28.50 o 
  -4 -14   1     3139.86     3048.83     54.13 o 
  -3 -14   1     1522.38     1299.76     24.56 o 
  -2 -14   1     4136.64     3983.96     43.42 o 
  -1 -14   1     3473.43     3320.74     34.24 o 
   0 -14   1      480.28      489.04     21.33 o 
   1 -14   1      718.59      632.97     21.13 o 
   2 -14   1     8431.24     8635.89     57.43 o 
   3 -14   1     4528.10     4429.89     42.08 o 
   4 -14   1     3793.83     3603.26     33.96 o 
   5 -14   1     1465.25     1483.49     27.73 o 
   6 -14   1      144.05      146.55     24.09 o 
   7 -14   1       49.17       67.97     25.77 o 
   8 -14   1      149.95      164.91     24.54 o 
   9 -14   1      885.27      896.78     34.69 o 
  10 -14   1      500.36      522.99     38.89 o 
  11 -14   1      268.33      262.51     41.01 o 
  12 -14   1      307.50      300.58     45.12 o 
 -13 -13   1      132.58      109.04     64.42 o 
 -12 -13   1      528.60      513.00     43.36 o 
 -11 -13   1       85.19       80.21     38.22 o 
 -10 -13   1      184.72      190.52     39.18 o 
  -9 -13   1     2009.94     2072.14     42.83 o 
  -8 -13   1     2643.88     2675.41     98.54 o 
  -7 -13   1     1944.98     1970.31     38.43 o 
  -6 -13   1     1544.09     1481.20     33.65 o 
  -5 -13   1     1190.34     1141.84     25.80 o 
  -4 -13   1     1573.55     1650.78     27.97 o 
  -3 -13   1      614.46      624.05     21.98 o 
  -2 -13   1     2975.96     2793.85     32.80 o 
  -1 -13   1     5943.02     5819.49     49.22 o 
   0 -13   1     8659.34     8501.98     51.04 o 
   1 -13   1     8004.21     7908.88     55.36 o 
   2 -13   1     1825.44     1826.45     26.66 o 
   3 -13   1      713.11      729.49     22.04 o 
   4 -13   1     1508.56     1477.48     25.67 o 
   5 -13   1     2699.33     2675.97     33.12 o 
   6 -13   1     2217.40     2175.16     31.48 o 
   7 -13   1     1235.91     1248.09     31.25 o 
   8 -13   1      703.91      752.20     30.75 o 
   9 -13   1      248.73      229.08     30.73 o 
  10 -13   1        7.55        1.83     36.39 o 
  11 -13   1       64.17       54.94     32.98 o 
  12 -13   1      138.10      162.97     43.42 o 
 -13 -12   1        6.61       -2.13     43.94 o 
 -12 -12   1      201.89      189.71     34.75 o 
 -11 -12   1      626.09      649.39     64.12 o 
 -10 -12   1     1417.75     1493.98     42.17 o 
  -9 -12   1     1305.14     1234.39     39.12 o 
  -8 -12   1      212.23      245.78     27.83 o 
  -7 -12   1      591.33      572.02     33.56 o 
  -6 -12   1      745.76      792.24     31.03 o 
  -5 -12   1     3517.47     3459.14     37.26 o 
  -4 -12   1     1013.03      923.24     25.53 o 
  -3 -12   1     2089.86     2043.28     28.40 o 
  -2 -12   1     2435.11     2315.18     32.01 o 
  -1 -12   1     4402.68     4416.15     38.20 o 
   0 -12   1     2959.98     3191.75     34.33 o 
   1 -12   1     1479.44     1311.74     23.23 o 
   2 -12   1     1009.65     1039.74     22.19 o 
   3 -12   1     2553.68     2402.21     29.64 o 
   4 -12   1     5750.56     5240.59     45.67 o 
   5 -12   1     2610.14     2639.40     33.25 o 
   6 -12   1      113.16      125.05     27.27 o 
   7 -12   1      683.43      665.72     30.93 o 
   8 -12   1      328.23      310.77     26.39 o 
   9 -12   1      846.44      860.26     35.23 o 
  10 -12   1      296.83      321.81     35.22 o 
  11 -12   1      173.52      166.55     43.33 o 
  12 -12   1       65.12       60.49     47.07 o 
 -13 -11   1      288.67      282.88     55.84 o 
 -12 -11   1       47.01       52.28     43.04 o 
 -11 -11   1       71.32       90.05     37.49 o 
 -10 -11   1      308.01      326.77     36.30 o 
  -9 -11   1     3312.57     3160.03     47.54 o 
  -8 -11   1     1827.88     1835.01     80.55 o 
  -7 -11   1      478.63      471.44     33.26 o 
  -6 -11   1     2965.63     2885.73     42.87 o 
  -5 -11   1     1282.65     1297.06     30.38 o 
  -4 -11   1      421.81      518.21     22.13 o 
  -3 -11   1      721.53      750.67     23.16 o 
  -2 -11   1      174.88      299.40     22.68 o 
  -1 -11   1     7610.52     6813.49     55.84 o 
   0 -11   1     1532.34     1278.93     25.58 o 
   1 -11   1     3575.91     3715.75     33.51 o 
   2 -11   1     1284.17     1415.91     25.34 o 
   3 -11   1      514.18      583.30     22.15 o 
   4 -11   1      345.04      392.20     25.08 o 
   5 -11   1     3720.64     3779.92     41.41 o 
   6 -11   1     1286.10     1245.29     33.18 o 
   7 -11   1      732.94      687.42     31.28 o 
   8 -11   1      230.63      216.79     29.86 o 
   9 -11   1      136.63      151.72     31.08 o 
  10 -11   1      164.58      154.67     33.48 o 
  11 -11   1      177.52      179.98     37.81 o 
  12 -11   1      160.00      196.56     46.20 o 
 -13 -10   1       18.24       30.80     43.36 o 
 -12 -10   1      155.97      180.08     39.97 o 
 -11 -10   1      452.94      461.90     38.28 o 
 -10 -10   1      953.28     1029.86     39.60 o 
  -9 -10   1      981.62     1016.49     38.07 o 
  -8 -10   1      298.64      322.96     27.26 o 
  -7 -10   1      171.52      166.70     30.72 o 
  -6 -10   1       99.94       90.68     28.78 o 
  -5 -10   1     4226.94     4319.02     43.76 o 
  -4 -10   1     2134.03     2288.08     30.51 o 
  -3 -10   1     2630.69     2630.87     33.13 o 
  -2 -10   1     6709.95     6836.18     49.30 o 
  -1 -10   1      991.71      939.26     26.27 o 
   0 -10   1     1529.04     1559.41     28.60 o 
   1 -10   1     2285.03     2184.62     28.07 o 
   2 -10   1     9751.80    10146.62     58.68 o 
   3 -10   1     1207.72      977.91     23.22 o 
   4 -10   1     2198.04     2112.00     33.99 o 
   5 -10   1     1859.46     1835.70     38.88 o 
   6 -10   1     1783.63     1760.40     35.36 o 
   7 -10   1      644.41      652.29     30.56 o 
   8 -10   1      527.44      598.35     31.91 o 
   9 -10   1     1405.21     1440.67     37.09 o 
  10 -10   1      385.77      432.86     34.01 o 
  11 -10   1      272.07      263.09     30.68 o 
  12 -10   1       12.87       24.03     42.09 o 
 -13  -9   1      377.50      382.54     44.90 o 
 -12  -9   1      483.04      453.79     45.25 o 
 -11  -9   1      349.72      355.43     37.95 o 
 -10  -9   1       35.94       39.91     37.61 o 
  -9  -9   1      455.98      488.30     38.49 o 
  -8  -9   1      229.54      208.87     31.15 o 
  -7  -9   1     1375.70     1430.62     37.81 o 
  -6  -9   1     2749.67     2542.12     40.49 o 
  -5  -9   1      823.23      886.67     28.51 o 
  -4  -9   1      435.74      471.00     25.68 o 
  -3  -9   1      570.39      653.40     25.65 o 
  -2  -9   1     4431.73     4854.59     44.42 o 
  -1  -9   1    13141.78    12850.86     65.56 o 
   0  -9   1     3796.43     3650.45     38.12 o 
   1  -9   1     4610.73     4926.09     44.57 o 
   2  -9   1      689.34      677.34     22.67 o 
   3  -9   1     2781.46     2925.72     36.44 o 
   4  -9   1      451.53      456.40     23.86 o 
   5  -9   1     2280.02     2140.64     35.23 o 
   6  -9   1     1484.09     1470.19     31.46 o 
   7  -9   1     1377.56     1396.61     34.03 o 
   8  -9   1     2364.30     2392.42     37.01 o 
   9  -9   1      172.10      164.47     30.37 o 
  10  -9   1      279.05      268.22     31.55 o 
  11  -9   1      652.81      675.95     37.18 o 
  12  -9   1      308.11      317.68     38.73 o 
 -13  -8   1       50.30       48.68     43.05 o 
 -12  -8   1      174.47      209.05     43.35 o 
 -11  -8   1      286.04      293.28     45.16 o 
 -10  -8   1      601.15      624.33     36.72 o 
  -9  -8   1     1168.02     1139.12     48.52 o 
  -8  -8   1       80.52       85.91     30.69 o 
  -7  -8   1       20.19       25.08     29.44 o 
  -6  -8   1     1103.84     1190.85     37.18 o 
  -5  -8   1     4029.37     4204.33     47.70 o 
  -4  -8   1      287.00      259.18     22.32 o 
  -3  -8   1     1559.69     1511.22     28.99 o 
  -2  -8   1     3947.35     3779.96     42.41 o 
  -1  -8   1     3595.13     3717.67     41.18 o 
   0  -8   1     7661.25     7655.95     62.44 o 
   1  -8   1    14611.31    14757.12     72.17 o 
   2  -8   1     1643.08     1606.04     31.43 o 
   3  -8   1     6352.63     6979.97     53.62 o 
   4  -8   1     3618.57     3259.86     40.53 o 
   5  -8   1     1992.96     2293.46     38.34 o 
   6  -8   1       37.84       50.60     25.63 o 
   7  -8   1      181.18      194.56     24.48 o 
   8  -8   1      909.44      895.72     32.61 o 
   9  -8   1     1843.00     1785.14     38.07 o 
  10  -8   1      960.70      985.54     36.32 o 
  11  -8   1      350.83      389.42     36.32 o 
  12  -8   1      111.32      120.49     39.41 o 
  13  -8   1       56.57       48.40     44.25 o 
 -13  -7   1       19.45       28.52     46.38 o 
 -12  -7   1       68.90       81.32     42.95 o 
 -11  -7   1       74.57       82.27     39.66 o 
 -10  -7   1      114.54       94.28     31.20 o 
  -9  -7   1     1003.73     1083.03     37.97 o 
  -8  -7   1       84.62       91.06     29.20 o 
  -7  -7   1     1027.61      989.50     33.73 o 
  -6  -7   1     3166.62     3165.22     47.62 o 
  -5  -7   1     2349.72     2482.47     41.80 o 
  -4  -7   1      114.76      152.05     25.77 o 
  -3  -7   1     1335.47     1556.82     32.33 o 
  -2  -7   1    12284.47    11933.17     94.25 o 
  -1  -7   1     4467.59     4683.16     61.62 o 
   0  -7   1     1370.97     1349.84     30.87 o 
   1  -7   1     3452.34     3567.24     38.66 o 
   2  -7   1     1854.50     1890.51     34.71 o 
   3  -7   1     1563.58     1628.04     33.12 o 
   4  -7   1     2843.68     2860.67     42.21 o 
   5  -7   1     4628.04     4555.46     87.82 o 
   6  -7   1      346.46      354.95     28.50 o 
   7  -7   1     1169.99     1151.76     34.63 o 
   8  -7   1     2141.15     2237.15     40.23 o 
   9  -7   1      161.05      147.41     29.60 o 
  10  -7   1      199.75      250.41     34.73 o 
  11  -7   1      532.11      554.45     37.41 o 
  12  -7   1      223.81      201.85     40.21 o 
  13  -7   1      501.72      459.17     45.55 o 
 -13  -6   1       28.87       22.18     46.11 o 
 -12  -6   1       67.46       90.00     43.02 o 
 -11  -6   1      325.63      366.66     36.86 o 
 -10  -6   1     2212.31     2221.53     41.98 o 
  -9  -6   1      105.99       94.98     31.98 o 
  -8  -6   1      259.29      279.19     31.65 o 
  -7  -6   1      107.17       95.67     27.07 o 
  -6  -6   1      205.50      191.26     29.33 o 
  -5  -6   1     7275.42     7365.59     59.45 o 
  -4  -6   1     2283.61     2187.48     40.22 o 
  -3  -6   1      861.87      938.99     30.65 o 
  -2  -6   1     4492.60     4606.49     50.17 o 
  -1  -6   1     9139.97     9805.19     69.47 o 
   0  -6   1     1502.09     1539.52     32.13 o 
   1  -6   1     2171.58     2279.09     39.09 o 
   2  -6   1      322.07      380.58     26.26 o 
   3  -6   1     5575.21     5756.76     53.07 o 
   4  -6   1     1960.50     2110.02     39.25 o 
   5  -6   1     1100.72     1081.47     32.54 o 
   6  -6   1      607.17      612.74     26.48 o 
   7  -6   1      205.25      176.76     27.21 o 
   8  -6   1     1414.11     1430.42     37.18 o 
   9  -6   1     1941.71     1992.60     39.58 o 
  10  -6   1      530.80      527.14     32.86 o 
  11  -6   1       38.91       50.33     34.23 o 
  12  -6   1       59.89       84.88     37.11 o 
  13  -6   1      163.23      136.89     43.55 o 
 -13  -5   1      356.37      307.07     54.12 o 
 -12  -5   1       40.15       50.52     36.72 o 
 -11  -5   1      418.31      392.67     36.42 o 
 -10  -5   1      211.72      228.01     33.13 o 
  -9  -5   1     1869.38     1797.21     45.21 o 
  -8  -5   1      248.44      256.25     28.37 o 
  -7  -5   1      311.60      296.72     28.53 o 
  -6  -5   1     2515.12     2545.02     42.21 o 
  -5  -5   1     3025.53     3181.00     43.25 o 
  -4  -5   1     2412.73     2360.18     42.54 o 
  -3  -5   1     1809.56     1882.51     41.26 o 
  -2  -5   1    11726.67    11905.36    128.78 o 
  -1  -5   1      684.15      780.91     31.76 o 
   0  -5   1    17392.18    17937.94    103.78 o 
   1  -5   1     1210.39     1167.75     35.66 o 
   2  -5   1     1097.73     1156.87     30.47 o 
   3  -5   1      339.05      396.72     28.78 o 
   4  -5   1       70.47       72.80     25.66 o 
   5  -5   1     1431.31     1306.44     33.26 o 
   6  -5   1     1793.90     1915.76     35.46 o 
   7  -5   1      896.30      888.39     29.83 o 
   8  -5   1      219.00      220.13     28.03 o 
   9  -5   1      126.53      124.72     29.04 o 
  10  -5   1      385.57      405.25     31.98 o 
  11  -5   1      193.45      201.55     34.59 o 
  12  -5   1      332.51      333.67     38.59 o 
  13  -5   1      946.39      915.88     52.80 o 
 -13  -4   1       80.95       79.73     40.83 o 
 -12  -4   1       94.06      108.67     37.62 o 
 -11  -4   1      228.84      242.51     38.10 o 
 -10  -4   1     2733.18     2694.00     45.56 o 
  -9  -4   1      195.53      230.34     29.14 o 
  -8  -4   1       46.60       33.79     28.46 o 
  -7  -4   1     2207.69     2166.86     40.87 o 
  -6  -4   1      214.43      244.47     25.94 o 
  -5  -4   1    11431.22    11920.46     73.74 o 
  -4  -4   1     1722.57     1568.50     35.26 o 
  -3  -4   1      299.85      307.26     30.72 o 
  -2  -4   1     2167.88     2221.99     50.10 o 
  -1  -4   1     1138.07     1243.82     36.19 o 
   0  -4   1     3142.24     3321.12     51.50 o 
   1  -4   1    12844.31    13285.79    116.17 o 
   2  -4   1     5249.70     5406.56     59.18 o 
   3  -4   1     3945.59     3769.11     50.72 o 
   4  -4   1     6512.78     6808.48     60.64 o 
   5  -4   1      767.39      756.47     30.69 o 
   6  -4   1      462.23      466.88     29.06 o 
   7  -4   1      357.49      357.72     27.46 o 
   8  -4   1     1350.62     1390.30     36.56 o 
   9  -4   1     1071.38     1046.01     33.07 o 
  10  -4   1     1121.60     1130.04     37.48 o 
  11  -4   1       60.57       78.51     37.79 o 
  12  -4   1      322.44      322.52     38.03 o 
  13  -4   1       91.02      106.51     42.76 o 
 -13  -3   1       25.72       30.88     49.16 o 
 -12  -3   1      577.48      565.34     43.39 o 
 -11  -3   1      657.23      690.82     37.13 o 
 -10  -3   1      741.97      717.76     35.22 o 
  -9  -3   1     2280.39     2262.62     65.60 o 
  -8  -3   1     2531.52     2428.90     40.21 o 
  -7  -3   1     1403.14     1354.82     32.42 o 
  -6  -3   1     5609.63     5344.43     49.49 o 
  -5  -3   1     1487.44     1517.97     33.69 o 
  -4  -3   1     1608.10     1610.24     35.77 o 
  -3  -3   1     1131.69     1246.74     36.43 o 
  -2  -3   1     8163.35     9042.85     89.45 o 
  -1  -3   1      172.19      150.17     33.52 o 
   0  -3   1     5644.28     6070.38     84.36 o 
   1  -3   1    32777.57    34568.14    236.91 o 
   2  -3   1     5808.08     5935.83     68.80 o 
   3  -3   1     1270.62     1217.06     37.58 o 
   4  -3   1       52.09       32.31     25.79 o 
   5  -3   1     6185.00     6316.04     57.86 o 
   6  -3   1      739.31      684.77     32.29 o 
   7  -3   1     1793.20     1822.90     36.10 o 
   8  -3   1     1869.52     1856.92     37.47 o 
   9  -3   1       69.36       64.34     30.77 o 
  10  -3   1      484.65      493.02     32.90 o 
  11  -3   1       41.58       32.24     35.61 o 
  12  -3   1      336.87      364.90     44.07 o 
  13  -3   1      477.26      432.25     56.71 o 
 -14  -2   1       81.10       61.83     55.58 o 
 -13  -2   1      130.90      121.01     45.40 o 
 -12  -2   1       74.05       71.32     36.63 o 
 -11  -2   1     1601.13     1545.79     44.77 o 
 -10  -2   1     2915.09     2873.78     42.49 o 
  -9  -2   1       47.45       34.89     26.02 o 
  -8  -2   1      568.77      538.02     26.67 o 
  -7  -2   1      203.64      196.78     27.02 o 
  -6  -2   1     1570.35     1707.46     35.19 o 
  -5  -2   1     7236.73     7273.19     70.56 o 
  -4  -2   1     2823.84     2799.84     42.11 o 
  -3  -2   1      436.45      481.43     29.99 o 
  -2  -2   1     3954.55     3764.09     65.32 o 
  -1  -2   1     4961.11     5636.33     79.11 o 
   0  -2   1    19782.00    21987.74    156.07 o 
   1  -2   1     5352.64     5621.61     79.87 o 
   2  -2   1     9092.12     9339.21     82.45 o 
   3  -2   1     8682.61     9039.84     72.83 o 
   4  -2   1    11372.21    10856.89     73.24 o 
   5  -2   1     4076.72     4234.29     48.66 o 
   6  -2   1     1538.57     1558.54     32.73 o 
   7  -2   1       30.55       30.68     26.00 o 
   8  -2   1     1022.32      989.70     33.89 o 
   9  -2   1      546.38      558.20     34.76 o 
  10  -2   1      897.72      913.51     38.05 o 
  11  -2   1      305.58      330.23     40.64 o 
  12  -2   1      270.59      310.06     41.39 o 
  13  -2   1      209.27      205.00     44.62 o 
 -14  -1   1      696.04      493.02     60.45 o 
 -13  -1   1      103.98      139.51     49.42 o 
 -12  -1   1      319.27      302.94     47.84 o 
 -11  -1   1      287.57      291.98     35.50 o 
 -10  -1   1      794.13      761.51     31.69 o 
  -9  -1   1     1872.17     1798.35     36.86 o 
  -8  -1   1     2550.96     2489.49     38.99 o 
  -7  -1   1     7698.01     7615.71     59.51 o 
  -6  -1   1     7975.57     8011.86     62.74 o 
  -5  -1   1     5102.80     5179.19     97.02 o 
  -4  -1   1     1021.73     1010.36     33.74 o 
  -3  -1   1    16391.56    17399.18    111.33 o 
  -2  -1   1     3563.22     3830.90     59.47 o 
  -1  -1   1    20659.88    23454.99    318.27 o 
   0  -1   1    37760.35    41917.20    385.15 o 
   1  -1   1     2116.24     2303.59     54.78 o 
   2  -1   1    21520.95    22313.70    124.37 o 
   3  -1   1     5562.81     5416.23     58.71 o 
   4  -1   1     8986.95     9564.44    101.15 o 
   5  -1   1     3085.38     2841.89     40.63 o 
   6  -1   1     3679.81     3661.46     43.33 o 
   7  -1   1     2346.55     2273.82     36.85 o 
   8  -1   1      996.88      923.51     31.28 o 
   9  -1   1      718.54      705.44     33.02 o 
  10  -1   1      256.95      266.36     32.65 o 
  11  -1   1       45.88       33.21     33.85 o 
  12  -1   1      214.58      202.48     44.50 o 
  13  -1   1      612.54      534.37     51.34 o 
 -14   0   1      128.58      139.44     56.21 o 
 -13   0   1      418.33      411.82     48.61 o 
 -12   0   1       94.76      102.42     36.84 o 
 -11   0   1     2221.92     2167.21     42.35 o 
 -10   0   1     5888.29     5902.54     70.95 o 
  -9   0   1        7.90       16.99     25.86 o 
  -8   0   1     2496.50     2402.04     39.13 o 
  -7   0   1      600.35      544.30     29.13 o 
  -6   0   1     4652.28     4733.64     50.25 o 
  -5   0   1     1228.77     1505.17     37.62 o 
  -4   0   1    19789.70    20432.48    273.87 o 
  -3   0   1    10119.93    10630.50     88.19 o 
  -2   0   1     7116.66     7590.52     88.98 o 
  -1   0   1    36303.32    39644.65    222.45 o 
   0   0   1       51.18      100.93     33.29 o 
   1   0   1        9.10       40.72     32.56 o 
   2   0   1    16694.44    18025.45    112.55 o 
   3   0   1    54621.64    54705.88    234.24 o 
   4   0   1     7059.90     6759.98     60.53 o 
   5   0   1     2735.82     2583.95     39.34 o 
   6   0   1     2752.93     2830.08     40.66 o 
   7   0   1      289.00      266.24     26.04 o 
   8   0   1      137.88      179.72     26.97 o 
   9   0   1      562.03      620.84     33.13 o 
  10   0   1     1818.33     1714.09     41.27 o 
  11   0   1      149.26      166.86     40.77 o 
  12   0   1      360.01      401.35     46.62 o 
  13   0   1      346.96      337.67     45.96 o 
 -14   1   1      715.30      576.24     65.13 o 
 -13   1   1      113.40      122.74     46.37 o 
 -12   1   1      312.61      295.76     34.16 o 
 -11   1   1      297.34      303.27     38.61 o 
 -10   1   1      793.36      761.18     39.64 o 
  -9   1   1     1884.44     1831.64     39.43 o 
  -8   1   1     2620.03     2573.98     40.37 o 
  -7   1   1     7794.33     7741.06     74.05 o 
  -6   1   1     8093.33     8100.71    128.52 o 
  -5   1   1     5063.08     5088.20     67.52 o 
  -4   1   1     1034.91     1029.09     35.13 o 
  -3   1   1    16416.58    17492.23    123.95 o 
  -2   1   1     3576.49     3810.07     74.29 o 
  -1   1   1    20915.71    23702.49    202.27 o 
   0   1   1    38455.24    42720.07    428.67 o 
   1   1   1     2364.91     2579.28     55.44 o 
   2   1   1    21573.83    22363.38    124.29 o 
   3   1   1     5565.23     5480.54     59.77 o 
   4   1   1     9099.49     9722.71     76.39 o 
   5   1   1     2990.44     2731.66     40.31 o 
   6   1   1     3832.51     3847.84     43.85 o 
   7   1   1     2423.63     2384.67     37.46 o 
   8   1   1      895.04      851.32     30.71 o 
   9   1   1      748.69      775.71     31.51 o 
  10   1   1      253.57      264.55     34.80 o 
  11   1   1       54.22       61.12     37.16 o 
  12   1   1      176.66      187.93     49.94 o 
  13   1   1      619.37      571.45     51.37 o 
 -14   2   1       79.90       98.94     61.35 o 
 -13   2   1      133.12      136.55     38.43 o 
 -12   2   1       57.81       59.04     39.69 o 
 -11   2   1     1643.67     1592.65     42.44 o 
 -10   2   1     3033.06     2950.20     48.99 o 
  -9   2   1       38.76       20.24     27.67 o 
  -8   2   1      587.48      560.93     29.13 o 
  -7   2   1      202.03      197.48     28.79 o 
  -6   2   1     1571.45     1686.85     39.21 o 
  -5   2   1     7026.19     7008.06    123.85 o 
  -4   2   1     2730.07     2660.41     48.58 o 
  -3   2   1      329.85      358.18     34.24 o 
  -2   2   1     3926.81     3702.17     66.29 o 
  -1   2   1     5057.22     5714.91     97.31 o 
   0   2   1    19595.98    21654.91    211.27 o 
   1   2   1     5207.31     5456.34     71.76 o 
   2   2   1     8910.92     9136.76     81.23 o 
   3   2   1     8864.69     9247.79     76.39 o 
   4   2   1    11217.68    10739.64     72.99 o 
   5   2   1     4111.43     4274.71     48.77 o 
   6   2   1     1560.54     1559.88     33.55 o 
   7   2   1       31.99       37.48     23.44 o 
   8   2   1      961.72      945.31     33.63 o 
   9   2   1      483.03      507.11     31.72 o 
  10   2   1      908.17      887.59     37.25 o 
  11   2   1      312.28      335.82     37.54 o 
  12   2   1      275.67      341.30     41.80 o 
  13   2   1      213.00      228.66     45.45 o 
 -13   3   1       22.96       20.59     40.57 o 
 -12   3   1      577.87      592.40     40.01 o 
 -11   3   1      672.97      664.99     36.82 o 
 -10   3   1      781.82      748.10     36.26 o 
  -9   3   1     2283.38     2290.43     42.75 o 
  -8   3   1     2691.00     2596.95     43.35 o 
  -7   3   1     1527.32     1454.35     37.05 o 
  -6   3   1     5427.26     5135.32     97.54 o 
  -5   3   1     1582.35     1591.99     40.57 o 
  -4   3   1     1616.08     1613.43     40.95 o 
  -3   3   1     1196.38     1342.31     43.86 o 
  -2   3   1     7944.45     8643.16     86.10 o 
  -1   3   1      279.68      266.55     32.57 o 
   0   3   1     5919.72     6379.41     74.12 o 
   1   3   1    32358.79    34002.71    329.09 o 
   2   3   1     5768.70     5846.39     60.65 o 
   3   3   1     1270.47     1226.52     34.99 o 
   4   3   1       48.12       25.52     25.87 o 
   5   3   1     6179.93     6280.74     57.72 o 
   6   3   1      734.50      672.41     30.48 o 
   7   3   1     1828.98     1878.48     37.51 o 
   8   3   1     1806.99     1833.74     38.96 o 
   9   3   1       80.03       66.44     30.82 o 
  10   3   1      463.88      485.24     32.63 o 
  11   3   1       50.98       31.19     32.37 o 
  12   3   1      308.95      308.47     40.39 o 
  13   3   1      452.81      452.80     47.45 o 
 -13   4   1       92.03      106.87     40.47 o 
 -12   4   1      117.98      126.94     36.14 o 
 -11   4   1      248.84      252.19     34.05 o 
 -10   4   1     2703.81     2658.60     47.51 o 
  -9   4   1      208.46      214.07     31.08 o 
  -8   4   1       38.65       38.52     28.58 o 
  -7   4   1     2206.58     2189.68     39.63 o 
  -6   4   1      175.12      198.29     26.71 o 
  -5   4   1    11446.12    11780.74    212.89 o 
  -4   4   1     1811.06     1679.39     41.32 o 
  -3   4   1      210.89      225.42     26.38 o 
  -2   4   1     1945.43     1975.54     45.74 o 
  -1   4   1     1078.75     1208.03     40.87 o 
   0   4   1     3028.28     3203.17     49.95 o 
   1   4   1    13124.53    13743.68     91.26 o 
   2   4   1     5411.13     5622.36     60.48 o 
   3   4   1     3903.08     3741.62     48.43 o 
   4   4   1     6714.85     7011.04     60.89 o 
   5   4   1      848.30      828.25     28.86 o 
   6   4   1      476.23      472.16     29.21 o 
   7   4   1      355.23      352.78     29.05 o 
   8   4   1     1320.94     1326.60     33.82 o 
   9   4   1     1037.67     1001.90     35.77 o 
  10   4   1     1034.85     1047.37     37.14 o 
  11   4   1       70.54       84.62     33.99 o 
  12   4   1      329.07      316.07     38.46 o 
  13   4   1       95.36       92.25     42.07 o 
 -13   5   1      396.04      358.62     42.25 o 
 -12   5   1       34.78       35.49     36.38 o 
 -11   5   1      431.80      408.63     33.71 o 
 -10   5   1      229.08      238.17     30.18 o 
  -9   5   1     1895.81     1792.98     38.62 o 
  -8   5   1      194.53      192.36     28.65 o 
  -7   5   1      364.30      363.51     28.95 o 
  -6   5   1     2371.48     2371.76     43.49 o 
  -5   5   1     2886.94     3000.10     46.87 o 
  -4   5   1     2426.14     2358.69     73.56 o 
  -3   5   1     1828.99     1881.34     41.46 o 
  -2   5   1    12200.25    12582.39     84.43 o 
  -1   5   1      544.84      625.61     30.96 o 
   0   5   1    17795.75    18233.85    183.91 o 
   1   5   1     1306.02     1285.08     36.33 o 
   2   5   1     1088.03     1171.34     31.58 o 
   3   5   1      334.23      376.50     25.86 o 
   4   5   1       46.94       48.36     24.94 o 
   5   5   1     1482.43     1377.27     34.07 o 
   6   5   1     1748.09     1841.85     37.40 o 
   7   5   1      947.19      914.36     29.32 o 
   8   5   1      206.22      182.09     27.13 o 
   9   5   1      111.86      104.58     27.23 o 
  10   5   1      389.80      375.96     30.97 o 
  11   5   1      199.59      219.81     34.90 o 
  12   5   1      358.97      345.65     39.21 o 
  13   5   1      928.60      803.12     50.13 o 
 -13   6   1       24.61       22.37     39.51 o 
 -12   6   1       67.26       61.34     37.66 o 
 -11   6   1      316.98      323.42     33.04 o 
 -10   6   1     2192.78     2131.76     43.79 o 
  -9   6   1      128.65      140.21     32.15 o 
  -8   6   1      267.07      288.91     29.25 o 
  -7   6   1      106.39       84.99     27.30 o 
  -6   6   1      193.56      184.00     28.56 o 
  -5   6   1     7260.82     7378.80     66.42 o 
  -4   6   1     2188.39     2094.65     40.24 o 
  -3   6   1     1001.18     1090.43     32.21 o 
  -2   6   1     4265.74     4405.05     50.90 o 
  -1   6   1     9189.41     9891.80     69.24 o 
   0   6   1     1586.18     1615.72     42.80 o 
   1   6   1     2133.59     2249.53     39.12 o 
   2   6   1      272.80      302.57     23.59 o 
   3   6   1     5754.85     5888.43     53.09 o 
   4   6   1     1750.37     1833.07     37.93 o 
   5   6   1     1160.84     1120.80     32.32 o 
   6   6   1      616.17      606.51     29.84 o 
   7   6   1      193.80      169.83     26.23 o 
   8   6   1     1432.98     1412.95     36.35 o 
   9   6   1     1934.81     1914.24     39.76 o 
  10   6   1      532.06      531.15     34.46 o 
  11   6   1       38.60       47.63     33.78 o 
  12   6   1       64.32       63.25     37.24 o 
  13   6   1      163.29      148.76     42.61 o 
 -13   7   1       30.46       45.79     44.22 o 
 -12   7   1       57.22       49.80     41.54 o 
 -11   7   1       73.88       73.89     33.43 o 
 -10   7   1      120.12      100.38     30.38 o 
  -9   7   1      985.90     1053.65     35.68 o 
  -8   7   1       53.10       72.56     28.20 o 
  -7   7   1     1033.78      982.21     33.78 o 
  -6   7   1     3068.79     3033.22     94.64 o 
  -5   7   1     2444.84     2574.07     42.34 o 
  -4   7   1      116.39      136.41     26.81 o 
  -3   7   1     1271.14     1463.14     35.80 o 
  -2   7   1    12057.81    11780.64     70.48 o 
  -1   7   1     4359.25     4648.42     48.21 o 
   0   7   1     1185.48     1131.71     34.02 o 
   1   7   1     3637.25     3760.91     47.73 o 
   2   7   1     1897.55     1946.86     33.37 o 
   3   7   1     1557.65     1607.29     31.22 o 
   4   7   1     2705.41     2721.70     38.66 o 
   5   7   1     4459.16     4349.73     57.46 o 
   6   7   1      407.48      399.27     28.27 o 
   7   7   1     1151.28     1147.47     32.89 o 
   8   7   1     2133.61     2165.44     38.44 o 
   9   7   1      179.77      177.44     30.04 o 
  10   7   1      198.68      226.23     31.31 o 
  11   7   1      512.55      507.95     37.18 o 
  12   7   1      211.30      198.48     37.14 o 
  13   7   1      502.92      466.23     44.71 o 
 -13   8   1       43.40       47.04     44.99 o 
 -12   8   1      171.18      182.29     42.03 o 
 -11   8   1      277.08      274.74     36.68 o 
 -10   8   1      559.81      537.63     39.04 o 
  -9   8   1     1231.25     1189.63     46.33 o 
  -8   8   1       82.50       92.60     30.76 o 
  -7   8   1       18.51       29.35     29.00 o 
  -6   8   1     1018.25     1053.65     32.18 o 
  -5   8   1     3987.98     4134.07     48.12 o 
  -4   8   1      280.10      252.77     27.81 o 
  -3   8   1     1560.98     1477.34     30.37 o 
  -2   8   1     3786.66     3638.26     40.91 o 
  -1   8   1     3688.90     3824.98     42.22 o 
   0   8   1     7646.17     7676.59     56.77 o 
   1   8   1    14573.59    14871.19    119.95 o 
   2   8   1     1776.34     1764.01     33.18 o 
   3   8   1     6259.17     6880.85     55.05 o 
   4   8   1     3495.79     3098.43     39.63 o 
   5   8   1     2084.73     2326.66     38.15 o 
   6   8   1       37.46       55.65     25.34 o 
   7   8   1      159.06      166.60     27.02 o 
   8   8   1      949.19      905.50     33.00 o 
   9   8   1     1796.39     1712.77     38.04 o 
  10   8   1      924.52      898.40     36.90 o 
  11   8   1      338.44      365.80     35.21 o 
  12   8   1      101.38      112.65     37.22 o 
  13   8   1       56.10       72.12     43.81 o 
 -13   9   1      357.20      389.20     43.75 o 
 -12   9   1      490.72      474.18     40.96 o 
 -11   9   1      354.20      378.10     37.15 o 
 -10   9   1       31.72       36.68     33.22 o 
  -9   9   1      435.58      491.38     34.24 o 
  -8   9   1      202.64      187.45     32.11 o 
  -7   9   1     1441.21     1489.93     33.94 o 
  -6   9   1     2767.19     2578.52     42.90 o 
  -5   9   1      900.44      979.82     31.54 o 
  -4   9   1      435.62      476.83     28.47 o 
  -3   9   1      617.56      704.35     29.07 o 
  -2   9   1     4552.64     5119.05     45.79 o 
  -1   9   1    13035.61    12806.10    100.97 o 
   0   9   1     3754.35     3638.68     38.24 o 
   1   9   1     4641.61     4931.79     48.41 o 
   2   9   1      665.68      651.70     29.20 o 
   3   9   1     2802.93     3009.15     37.80 o 
   4   9   1      395.29      393.16     22.40 o 
   5   9   1     2218.69     2061.20     36.14 o 
   6   9   1     1685.13     1683.53     34.68 o 
   7   9   1     1321.31     1320.00     36.29 o 
   8   9   1     2359.92     2333.70     39.30 o 
   9   9   1      179.81      171.49     30.65 o 
  10   9   1      277.02      282.88     35.23 o 
  11   9   1      665.30      673.41     39.38 o 
  12   9   1      323.49      347.57     40.93 o 
 -13  10   1       15.22       12.02     42.06 o 
 -12  10   1      171.72      186.08     39.32 o 
 -11  10   1      459.88      438.91     41.02 o 
 -10  10   1      921.74      959.37     38.51 o 
  -9  10   1     1037.95     1046.09     37.48 o 
  -8  10   1      269.52      263.78     32.20 o 
  -7  10   1      169.62      176.19     30.59 o 
  -6  10   1       76.38       61.36     27.86 o 
  -5  10   1     4255.44     4319.14     92.79 o 
  -4  10   1     2409.01     2576.88     36.74 o 
  -3  10   1     2677.67     2700.76     39.14 o 
  -2  10   1     6468.04     6590.74     47.22 o 
  -1  10   1      921.99      909.61     26.19 o 
   0  10   1     1543.26     1574.86     27.70 o 
   1  10   1     2365.64     2247.21     35.48 o 
   2  10   1    10140.48    10695.48     65.58 o 
   3  10   1     1188.79      990.36     30.64 o 
   4  10   1     2212.06     2135.16     32.97 o 
   5  10   1     1941.67     1957.84     33.65 o 
   6  10   1     1772.18     1751.48     34.66 o 
   7  10   1      680.46      696.20     30.65 o 
   8  10   1      566.57      649.95     30.93 o 
   9  10   1     1446.86     1507.14     37.17 o 
  10  10   1      397.54      424.42     35.59 o 
  11  10   1      293.94      299.52     39.04 o 
  12  10   1       11.88       24.56     31.12 o 
 -13  11   1      277.08      237.55     46.98 o 
 -12  11   1       41.91       37.47     39.08 o 
 -11  11   1       80.57       77.63     36.44 o 
 -10  11   1      297.45      314.24     35.54 o 
  -9  11   1     3160.02     2904.76     45.57 o 
  -8  11   1     1846.89     1820.46     40.20 o 
  -7  11   1      399.25      395.13     32.10 o 
  -6  11   1     2835.78     2848.08     40.61 o 
  -5  11   1     1274.14     1227.21     28.99 o 
  -4  11   1      418.18      505.30     24.20 o 
  -3  11   1      770.36      800.11     29.05 o 
  -2  11   1      133.48      224.22     23.46 o 
  -1  11   1     7707.58     7039.35     47.23 o 
   0  11   1     1449.11     1196.21     26.71 o 
   1  11   1     3485.67     3550.76     40.40 o 
   2  11   1     1385.68     1536.47     31.26 o 
   3  11   1      489.73      548.84     27.52 o 
   4  11   1      296.90      343.61     23.82 o 
   5  11   1     3636.76     3763.88     51.53 o 
   6  11   1     1402.37     1384.85     30.21 o 
   7  11   1      724.59      705.79     27.21 o 
   8  11   1      176.92      157.34     29.15 o 
   9  11   1      142.64      167.50     30.62 o 
  10  11   1      163.14      153.47     32.99 o 
  11  11   1      178.50      169.04     34.12 o 
  12  11   1      170.90      214.63     41.87 o 
 -13  12   1        6.46       -4.84     43.33 o 
 -12  12   1      180.17      176.24     40.59 o 
 -11  12   1      607.99      603.16     36.43 o 
 -10  12   1     1378.34     1424.49     41.74 o 
  -9  12   1     1262.96     1144.91     33.73 o 
  -8  12   1      235.48      253.10     27.54 o 
  -7  12   1      596.49      571.62     33.11 o 
  -6  12   1      717.16      729.69     30.69 o 
  -5  12   1     3323.56     3330.87     59.13 o 
  -4  12   1     1086.36      991.73     26.19 o 
  -3  12   1     1973.71     1953.78     31.79 o 
  -2  12   1     2230.83     2136.72     31.34 o 
  -1  12   1     4308.70     4391.79     38.79 o 
   0  12   1     3027.41     3270.48     34.64 o 
   1  12   1     1474.23     1313.83     29.24 o 
   2  12   1     1154.43     1208.14     30.64 o 
   3  12   1     2525.40     2396.01     36.18 o 
   4  12   1     5647.87     5078.83    126.93 o 
   5  12   1     2556.76     2586.59     38.58 o 
   6  12   1      120.65      103.18     22.19 o 
   7  12   1      708.58      657.71     30.43 o 
   8  12   1      297.82      288.31     30.12 o 
   9  12   1      842.43      877.13     34.50 o 
  10  12   1      319.86      336.96     36.52 o 
  11  12   1      152.82      150.22     38.71 o 
  12  12   1       64.39       71.10     41.99 o 
 -12  13   1      506.95      460.39     42.70 o 
 -11  13   1       86.80      104.90     36.78 o 
 -10  13   1      191.71      203.79     35.52 o 
  -9  13   1     1954.85     2011.64     41.54 o 
  -8  13   1     2718.21     2727.57     44.08 o 
  -7  13   1     1927.74     1858.43     53.44 o 
  -6  13   1     1521.31     1435.39     32.99 o 
  -5  13   1     1150.40     1123.25     30.74 o 
  -4  13   1     1591.36     1670.78     29.90 o 
  -3  13   1      648.62      657.62     24.36 o 
  -2  13   1     2902.58     2781.93     32.91 o 
  -1  13   1     5754.98     5715.72     41.81 o 
   0  13   1     8725.31     8641.27     50.84 o 
   1  13   1     7816.09     7653.50     52.65 o 
   2  13   1     1896.25     1911.46     33.27 o 
   3  13   1      695.52      713.94     28.34 o 
   4  13   1     1527.34     1537.01     33.39 o 
   5  13   1     2629.86     2659.45     38.70 o 
   6  13   1     2246.36     2216.60     36.55 o 
   7  13   1     1268.55     1252.73     32.90 o 
   8  13   1      641.30      703.87     36.08 o 
   9  13   1      261.86      240.09     35.27 o 
  10  13   1        7.14        5.50     36.00 o 
  11  13   1       70.83       89.89     38.20 o 
  12  13   1      157.91      165.62     43.10 o 
 -12  14   1      402.83      366.83     42.63 o 
 -11  14   1     1046.39     1035.37     36.94 o 
 -10  14   1      432.73      446.14     36.82 o 
  -9  14   1     1217.37     1258.97     39.37 o 
  -8  14   1      612.94      604.57     35.15 o 
  -7  14   1       60.99       91.39     25.33 o 
  -6  14   1        8.57       17.78     22.05 o 
  -5  14   1     2000.62     1940.73     34.40 o 
  -4  14   1     3065.81     2991.69     37.90 o 
  -3  14   1     1618.69     1466.76     30.52 o 
  -2  14   1     4125.57     3992.17     35.15 o 
  -1  14   1     3415.53     3256.47     49.91 o 
   0  14   1      456.63      458.72     19.69 o 
   1  14   1      750.17      679.26     24.91 o 
   2  14   1     8361.72     8406.08     75.81 o 
   3  14   1     4374.86     4227.76     40.21 o 
   4  14   1     3808.50     3747.66     40.63 o 
   5  14   1     1431.79     1406.57     32.63 o 
   6  14   1      151.39      133.34     28.79 o 
   7  14   1       52.28       70.54     25.53 o 
   8  14   1      138.98      142.54     27.46 o 
   9  14   1      889.40      895.93     39.07 o 
  10  14   1      514.48      563.01     39.06 o 
  11  14   1      252.89      265.41     40.55 o 
  12  14   1      306.36      263.79     48.04 o 
 -12  15   1      415.43      406.51     43.18 o 
 -11  15   1      240.31      258.39     39.61 o 
 -10  15   1      206.62      233.26     36.89 o 
  -9  15   1      770.08      763.91     31.88 o 
  -8  15   1     1269.13     1197.18     65.53 o 
  -7  15   1     3872.05     3996.32     51.29 o 
  -6  15   1     2051.55     1955.90     32.77 o 
  -5  15   1      866.38      876.26     29.61 o 
  -4  15   1      448.09      429.47     25.34 o 
  -3  15   1      308.64      246.48     21.39 o 
  -2  15   1     2371.42     2450.01     30.89 o 
  -1  15   1     5488.35     5351.14     54.83 o 
   0  15   1     4038.76     3754.54     34.53 o 
   1  15   1     3213.84     3276.72     40.77 o 
   2  15   1      970.57      826.81     28.05 o 
   3  15   1      698.42      701.59     27.94 o 
   4  15   1        8.76       -0.67     26.29 o 
   5  15   1      891.14      879.53     30.32 o 
   6  15   1     1912.16     1940.23     34.01 o 
   7  15   1      228.86      210.50     27.16 o 
   8  15   1     1152.67     1093.34     33.56 o 
   9  15   1      333.74      329.54     36.89 o 
  10  15   1      161.75      146.60     37.79 o 
  11  15   1        0.95        5.56     39.68 o 
  12  15   1       16.45       20.85     43.29 o 
 -12  16   1      446.35      388.08     43.63 o 
 -11  16   1      698.51      699.69     41.48 o 
 -10  16   1      987.49     1032.82     40.81 o 
  -9  16   1      640.45      605.51     32.21 o 
  -8  16   1       47.11       54.55     26.02 o 
  -7  16   1      645.09      655.13     27.97 o 
  -6  16   1      196.89      167.49     24.77 o 
  -5  16   1     1230.97     1168.87     30.08 o 
  -4  16   1     3600.50     3544.08     37.33 o 
  -3  16   1      991.42     1005.10     28.79 o 
  -2  16   1     2098.79     2082.59     28.88 o 
  -1  16   1      656.24      677.87     20.92 o 
   0  16   1      403.35      394.28     20.82 o 
   1  16   1      514.06      466.79     25.95 o 
   2  16   1     3176.54     3206.98     37.06 o 
   3  16   1     3997.80     3992.49     55.98 o 
   4  16   1     2818.47     2759.49     36.08 o 
   5  16   1     1635.30     1567.96     30.19 o 
   6  16   1     1621.24     1696.96     35.16 o 
   7  16   1       89.10       70.54     30.77 o 
   8  16   1       28.70       12.00     33.30 o 
   9  16   1      885.62      926.05     39.59 o 
  10  16   1      517.13      602.87     40.92 o 
  11  16   1      107.17      114.99     33.93 o 
 -12  17   1      154.55      138.29     43.23 o 
 -11  17   1      187.96      195.43     39.77 o 
 -10  17   1       38.47       50.95     37.45 o 
  -9  17   1      176.81      183.50     34.46 o 
  -8  17   1      638.68      654.40     30.65 o 
  -7  17   1     1150.60     1154.98     33.60 o 
  -6  17   1     2963.29     2934.39     38.49 o 
  -5  17   1      342.65      327.31     26.49 o 
  -4  17   1      340.78      323.69     23.09 o 
  -3  17   1      237.43      254.49     25.28 o 
  -2  17   1     1491.11     1445.18     25.16 o 
  -1  17   1     2175.87     2089.64     27.06 o 
   0  17   1     2872.21     2848.68     40.61 o 
   1  17   1     2135.23     2031.68     38.26 o 
   2  17   1     1622.99     1571.28     29.01 o 
   3  17   1      165.89      179.88     25.61 o 
   4  17   1      161.75      146.51     27.12 o 
   5  17   1     1135.41     1171.05     31.35 o 
   6  17   1     1815.19     1746.38     35.30 o 
   7  17   1      383.76      401.40     34.03 o 
   8  17   1      523.16      572.87     36.51 o 
   9  17   1      417.61      440.75     37.60 o 
  10  17   1      275.74      262.53     32.46 o 
  11  17   1       18.88       31.81     40.98 o 
 -11  18   1      431.15      472.65     41.39 o 
 -10  18   1      530.58      525.91     39.77 o 
  -9  18   1      447.93      432.25     31.36 o 
  -8  18   1      146.28      195.95     31.67 o 
  -7  18   1       75.76       69.25     29.21 o 
  -6  18   1      199.35      194.62     28.33 o 
  -5  18   1     2274.92     2292.65     34.76 o 
  -4  18   1     1331.64     1305.47     30.51 o 
  -3  18   1     1862.68     1843.58     32.03 o 
  -2  18   1      641.65      682.02     21.71 o 
  -1  18   1      361.52      378.35     20.69 o 
   0  18   1      896.94      863.13     24.36 o 
   1  18   1     1983.22     2063.30     40.35 o 
   2  18   1     2454.86     2423.70     34.62 o 
   3  18   1      868.70      921.21     25.70 o 
   4  18   1     2527.97     2412.22     31.34 o 
   5  18   1      374.25      383.47     24.74 o 
   6  18   1      235.24      226.60     26.32 o 
   7  18   1      250.53      238.72     31.53 o 
   8  18   1      361.37      380.44     36.08 o 
   9  18   1     1018.32     1068.35     49.10 o 
  10  18   1      290.45      261.15     43.81 o 
  11  18   1      102.71      134.70     42.36 o 
 -11  19   1      116.45      126.62     34.04 o 
 -10  19   1      106.83      112.36     31.22 o 
  -9  19   1       58.96       70.27     29.73 o 
  -8  19   1      573.09      618.65     34.05 o 
  -7  19   1      179.34      192.22     28.72 o 
  -6  19   1      415.55      427.98     29.69 o 
  -5  19   1      123.02      105.76     27.68 o 
  -4  19   1      334.26      314.51     27.68 o 
  -3  19   1      877.80      884.06     28.37 o 
  -2  19   1      271.34      252.63     19.81 o 
  -1  19   1      631.99      598.69     23.24 o 
   0  19   1      918.29      884.92     22.90 o 
   1  19   1     2517.53     2510.53     50.12 o 
   2  19   1      927.95      866.94     25.64 o 
   3  19   1       24.77       29.52     24.64 o 
   4  19   1      391.21      400.68     26.95 o 
   5  19   1     1665.45     1618.87     30.32 o 
   6  19   1      602.14      591.87     31.14 o 
   7  19   1      521.40      545.24     33.20 o 
   8  19   1      360.73      400.63     31.38 o 
   9  19   1        5.15        4.85     37.64 o 
  10  19   1       57.45       63.11     40.21 o 
  11  19   1      296.73      298.89     43.90 o 
 -11  20   1      101.03       93.34     42.15 o 
 -10  20   1      509.52      554.83     41.66 o 
  -9  20   1      164.18      191.05     35.81 o 
  -8  20   1      349.46      348.70     29.22 o 
  -7  20   1       92.33       71.41     26.14 o 
  -6  20   1      383.95      371.07     29.62 o 
  -5  20   1      176.01      171.42     26.29 o 
  -4  20   1     1231.22     1251.33     32.13 o 
  -3  20   1      666.77      613.50     27.74 o 
  -2  20   1      137.70      154.80     22.42 o 
  -1  20   1      270.50      301.44     20.27 o 
   0  20   1      162.28      184.89     23.42 o 
   1  20   1     1743.70     1678.69     32.13 o 
   2  20   1      404.87      397.17     23.74 o 
   3  20   1     2030.33     1979.27     32.89 o 
   4  20   1     1601.49     1628.67     32.85 o 
   5  20   1       25.19       31.10     23.52 o 
   6  20   1       74.16       51.18     24.20 o 
   7  20   1      732.73      731.02     33.58 o 
   8  20   1      467.23      516.12     37.52 o 
   9  20   1      469.13      538.55     40.25 o 
  10  20   1      501.56      486.58     43.01 o 
 -11  21   1      255.71      225.75     44.26 o 
 -10  21   1        8.02       39.85     39.45 o 
  -9  21   1       45.33       36.87     38.24 o 
  -8  21   1       47.28       46.42     31.85 o 
  -7  21   1     1333.76     1314.88     31.25 o 
  -6  21   1      239.05      254.26     29.39 o 
  -5  21   1      478.87      501.68     23.54 o 
  -4  21   1      263.19      262.05     28.94 o 
  -3  21   1     2822.24     2797.59     36.24 o 
  -2  21   1     1303.25     1258.90     25.91 o 
  -1  21   1      618.85      599.95     22.75 o 
   0  21   1     3719.32     3703.71     38.81 o 
   1  21   1      882.36      816.22     28.92 o 
   2  21   1      955.98      953.17     29.03 o 
   3  21   1      214.95      198.61     23.24 o 
   4  21   1      870.79      951.37     27.88 o 
   5  21   1       64.52       75.29     26.94 o 
   6  21   1     1280.87     1374.75     36.01 o 
   7  21   1      360.22      350.59     25.16 o 
   8  21   1        8.01       38.09     36.95 o 
   9  21   1      267.39      294.59     39.58 o 
  10  21   1      139.93      154.28     34.31 o 
 -10  22   1      609.13      574.48     41.66 o 
  -9  22   1        4.43       -4.58     36.91 o 
  -8  22   1      209.41      237.72     28.37 o 
  -7  22   1      102.14       86.37     26.03 o 
  -6  22   1      277.27      324.33     28.42 o 
  -5  22   1       90.18      115.14     21.42 o 
  -4  22   1     2955.04     2864.11     36.41 o 
  -3  22   1      629.21      636.72     23.51 o 
  -2  22   1       33.53       42.55     19.97 o 
  -1  22   1     1588.87     1617.01     33.73 o 
   0  22   1      723.68      719.46     25.56 o 
   1  22   1      776.48      778.17     28.92 o 
   2  22   1      928.21      927.15     29.39 o 
   3  22   1     2999.27     2902.33     34.27 o 
   4  22   1      110.87      128.98     26.94 o 
   5  22   1      499.17      463.34     23.75 o 
   6  22   1      252.24      260.35     25.91 o 
   7  22   1      716.95      719.38     29.98 o 
   8  22   1      252.64      255.83     31.32 o 
   9  22   1      392.27      428.99     76.92 o 
  10  22   1      531.98      436.42     45.69 o 
 -10  23   1       30.51       40.57     34.01 o 
  -9  23   1      145.39      153.00     39.22 o 
  -8  23   1      195.40      230.24     28.90 o 
  -7  23   1      241.65      250.68     27.21 o 
  -6  23   1      689.56      713.04     28.10 o 
  -5  23   1      443.75      445.95     24.18 o 
  -4  23   1      123.77      108.32     27.21 o 
  -3  23   1      482.84      524.19     23.24 o 
  -2  23   1      494.08      446.49     21.52 o 
  -1  23   1     1521.74     1481.75     30.80 o 
   0  23   1      394.82      401.07     26.98 o 
   1  23   1      278.04      282.13     26.72 o 
   2  23   1      634.06      640.42     25.92 o 
   3  23   1       57.53       31.99     26.49 o 
   4  23   1       47.40       40.19     23.27 o 
   5  23   1      348.53      371.46     25.13 o 
   6  23   1      969.75      988.46     30.74 o 
   7  23   1      448.72      445.86     33.76 o 
   8  23   1      191.48      222.03     38.70 o 
   9  23   1       71.91       65.55     40.67 o 
 -10  24   1      224.21      209.76     44.36 o 
  -9  24   1      239.91      235.79     41.69 o 
  -8  24   1       50.21       58.00     27.21 o 
  -7  24   1      161.25      177.63     32.36 o 
  -6  24   1        8.44       22.68     26.46 o 
  -5  24   1      983.08      994.15     26.77 o 
  -4  24   1      571.91      590.82     29.08 o 
  -3  24   1      275.83      256.75     21.41 o 
  -2  24   1      211.77      251.42     27.29 o 
  -1  24   1      161.36      144.22     22.71 o 
   0  24   1       90.69      151.76     27.34 o 
   1  24   1      195.57      233.61     26.77 o 
   2  24   1     1007.28     1067.10     30.78 o 
   3  24   1       28.65       27.16     23.45 o 
   4  24   1      787.30      853.73     27.51 o 
   5  24   1      316.48      317.76     29.82 o 
   6  24   1        7.01       12.11     31.12 o 
   7  24   1      155.35      166.94     33.34 o 
   8  24   1      246.58      241.90     32.24 o 
   9  24   1      140.26      133.93     42.76 o 
  -9  25   1      464.30      506.01     36.01 o 
  -8  25   1      423.13      384.90     36.48 o 
  -7  25   1      262.92      294.02     33.65 o 
  -6  25   1     1108.80     1140.43     30.77 o 
  -5  25   1      519.32      479.43     24.89 o 
  -4  25   1        0.30       -5.32     27.28 o 
  -3  25   1      132.92      108.56     21.33 o 
  -2  25   1      275.37      283.15     27.80 o 
  -1  25   1      459.14      432.60     28.66 o 
   0  25   1     2131.49     2072.11     31.69 o 
   1  25   1     1235.49     1276.05     28.95 o 
   2  25   1       33.77       64.42     21.53 o 
   3  25   1       18.05        8.81     23.60 o 
   4  25   1      268.57      262.26     28.87 o 
   5  25   1      775.27      858.15     33.34 o 
   6  25   1      911.66      984.68     35.25 o 
   7  25   1      296.52      304.51     29.62 o 
   8  25   1      367.74      395.49     34.15 o 
  -9  26   1      330.51      281.58     35.39 o 
  -8  26   1        2.24       -0.62     36.14 o 
  -7  26   1        2.89       12.20     27.43 o 
  -6  26   1      144.99      155.35     26.45 o 
  -5  26   1      870.54      926.33     26.35 o 
  -4  26   1      560.44      565.69     30.55 o 
  -3  26   1      178.56      175.34     24.08 o 
  -2  26   1      407.62      379.79     29.34 o 
  -1  26   1      379.27      420.37     25.95 o 
   0  26   1      552.03      565.84     26.58 o 
   1  26   1        4.79       25.09     27.76 o 
   2  26   1      623.87      645.15     27.03 o 
   3  26   1      553.42      567.71     30.20 o 
   4  26   1      453.34      454.57     26.85 o 
   5  26   1      156.29      191.25     30.28 o 
   6  26   1      161.81      184.96     33.11 o 
   7  26   1       41.26       36.36     34.65 o 
   8  26   1       41.41       17.79     28.29 o 
  -8  27   1      300.52      289.35     38.95 o 
  -7  27   1      232.43      223.74     35.76 o 
  -6  27   1      149.77      172.90     28.40 o 
  -5  27   1        4.92       -0.25     23.52 o 
  -4  27   1       82.60       83.83     28.72 o 
  -3  27   1      232.46      240.28     25.39 o 
  -2  27   1      302.48      316.90     29.14 o 
  -1  27   1      643.92      684.84     27.39 o 
   0  27   1      403.57      401.97     29.39 o 
   1  27   1     1455.53     1481.03     33.42 o 
   2  27   1       66.15       53.81     28.33 o 
   3  27   1      101.47       99.66     25.61 o 
   4  27   1       65.41       70.86     29.64 o 
   5  27   1      288.53      272.80     27.97 o 
   6  27   1      409.13      380.94     30.18 o 
   7  27   1      255.62      282.16     31.41 o 
   8  27   1       98.41       92.90     32.79 o 
  -8  28   1       22.08       18.60     31.25 o 
  -7  28   1       56.72       54.14     33.38 o 
  -6  28   1       79.77       79.93     29.92 o 
  -5  28   1      316.78      306.41     28.51 o 
  -4  28   1      420.28      434.72     31.19 o 
  -3  28   1      532.52      548.87     28.37 o 
  -2  28   1      865.73      922.10     39.04 o 
  -1  28   1      279.25      258.52     26.85 o 
   0  28   1       31.43       45.29     28.62 o 
   1  28   1      101.13       77.86     30.03 o 
   2  28   1      578.66      590.77     31.52 o 
   3  28   1      673.57      672.13     32.79 o 
   4  28   1      710.79      747.10     30.28 o 
   5  28   1      387.55      408.75     29.68 o 
   6  28   1      362.26      368.24     35.71 o 
   7  28   1        8.10       13.73     36.39 o 
  -7  29   1      232.57      228.60     37.04 o 
  -6  29   1      606.83      603.07     31.25 o 
  -5  29   1      176.57      179.83     28.02 o 
  -4  29   1       38.75       53.51     30.36 o 
  -3  29   1      118.05      120.93     30.50 o 
  -2  29   1      163.72      187.30     37.64 o 
  -1  29   1      783.21      790.77     40.40 o 
   0  29   1      218.56      239.91     30.84 o 
   1  29   1     1080.22     1097.38     28.21 o 
   2  29   1      215.75      203.18     31.29 o 
   3  29   1      255.90      251.82     27.29 o 
   4  29   1       65.38       69.72     34.09 o 
   5  29   1      157.65      144.13     35.50 o 
   6  29   1      127.04      158.62     29.49 o 
  -6  30   1       65.19       82.17     29.89 o 
  -5  30   1      459.43      417.48     30.78 o 
  -4  30   1      546.12      595.91     33.94 o 
  -3  30   1      515.75      524.62     33.20 o 
  -2  30   1      387.26      472.92     40.39 o 
  -1  30   1      110.51      144.49     38.51 o 
   0  30   1      207.61      237.14     28.08 o 
   1  30   1      211.38      231.95     31.00 o 
   2  30   1      760.64      771.30     34.21 o 
   3  30   1      406.92      413.49     29.00 o 
   4  30   1      440.81      433.58     31.39 o 
   5  30   1      274.74      260.43     34.69 o 
   6  30   1       93.04      123.13     31.88 o 
  -5  31   1      263.92      259.17     30.80 o 
  -4  31   1       44.65       59.58     32.94 o 
  -3  31   1        0.81        4.92     40.53 o 
  -2  31   1      211.40      214.77     40.16 o 
  -1  31   1      800.33      874.74     42.57 o 
   0  31   1      537.27      529.27     33.55 o 
   1  31   1      868.02      873.40     32.33 o 
   2  31   1      126.41      135.99     28.45 o 
   3  31   1       17.28       40.36     28.69 o 
   4  31   1       16.09       18.76     33.59 o 
   5  31   1      373.85      371.77     31.96 o 
  -4  32   1      279.60      246.55     43.92 o 
  -3  32   1      198.19      177.39     42.43 o 
  -2  32   1       97.19      101.81     41.29 o 
  -1  32   1        8.39       31.68     40.57 o 
   0  32   1       81.73       75.11     39.79 o 
   1  32   1      151.28      157.85     33.81 o 
   2  32   1      427.74      390.43     30.92 o 
   3  32   1      186.78      211.31     34.67 o 
   4  32   1      141.26      114.26     30.77 o 
  -3  33   1      115.48      129.68     43.63 o 
  -2  33   1      122.73       95.31     35.00 o 
  -1  33   1       61.40       60.34     34.49 o 
   0  33   1      267.72      273.48     44.20 o 
   1  33   1       80.68       77.51     34.57 o 
   2  33   1      207.22      183.07     35.38 o 
  -3 -33   2      219.78      192.82     23.50 o 
  -2 -33   2        1.88        9.27     22.67 o 
  -1 -33   2       25.63       52.25     26.51 o 
   0 -33   2      390.83      349.93     27.07 o 
   1 -33   2      164.25      155.15     24.97 o 
   2 -33   2      113.24       86.39     25.01 o 
  -4 -32   2       29.97       25.45     24.20 o 
  -3 -32   2       65.44       70.99     20.64 o 
  -2 -32   2      246.75      229.09     22.36 o 
  -1 -32   2      434.38      433.77     26.79 o 
   0 -32   2      160.12      132.16     23.63 o 
   1 -32   2      494.36      456.99     23.76 o 
   2 -32   2      122.84      119.01     24.23 o 
   3 -32   2       40.30       41.37     24.99 o 
  -6 -31   2      111.42       94.68     29.80 o 
  -5 -31   2      180.10      165.11     26.31 o 
  -4 -31   2      254.31      231.11     24.02 o 
  -3 -31   2      334.49      319.60     21.81 o 
  -2 -31   2      201.99      204.48     25.06 o 
  -1 -31   2       24.29       24.73     21.05 o 
   0 -31   2      240.04      255.76     23.41 o 
   1 -31   2       22.02       18.02     25.06 o 
   2 -31   2      261.01      289.38     26.24 o 
   3 -31   2      142.48      138.67     23.78 o 
   4 -31   2      228.42      166.92     25.87 o 
  -6 -30   2      714.76      666.13     31.23 o 
  -5 -30   2       68.98       56.34     27.53 o 
  -4 -30   2       46.58       45.88     24.84 o 
  -3 -30   2       10.26        9.93     20.59 o 
  -2 -30   2      355.35      402.30     25.18 o 
  -1 -30   2      724.20      729.37     26.04 o 
   0 -30   2      366.02      426.69     23.55 o 
   1 -30   2      459.37      494.57     23.27 o 
   2 -30   2      180.31      173.52     23.27 o 
   3 -30   2        4.20        9.88     22.42 o 
   4 -30   2      188.22      199.12     24.75 o 
   5 -30   2      130.81      141.80     27.23 o 
  -7 -29   2        9.59        6.69     30.81 o 
  -6 -29   2      145.84      164.90     26.07 o 
  -5 -29   2      577.28      622.77     27.74 o 
  -4 -29   2      339.65      329.03     25.44 o 
  -3 -29   2      516.76      561.45     20.53 o 
  -2 -29   2      228.55      225.70     23.90 o 
  -1 -29   2       55.21       59.43     23.41 o 
   0 -29   2      118.49      123.71     23.35 o 
   1 -29   2      205.54      229.50     23.99 o 
   2 -29   2      821.25      759.97     22.79 o 
   3 -29   2      578.33      586.76     22.14 o 
   4 -29   2      413.34      409.18     25.79 o 
   5 -29   2      145.36      130.27     28.15 o 
   6 -29   2       29.33       37.29     25.42 o 
  -8 -28   2      455.17      418.57     39.45 o 
  -7 -28   2      321.19      320.82     30.98 o 
  -6 -28   2      499.55      519.45     28.33 o 
  -5 -28   2      115.98      129.36     22.24 o 
  -4 -28   2       41.35       43.61     23.82 o 
  -3 -28   2       95.69       91.62     23.99 o 
  -2 -28   2      365.62      329.30     20.86 o 
  -1 -28   2      585.81      595.39     24.33 o 
   0 -28   2      198.97      218.22     23.07 o 
   1 -28   2      906.53      899.71     25.14 o 
   2 -28   2      164.42      167.81     21.43 o 
   3 -28   2      100.30       91.89     23.66 o 
   4 -28   2       67.91       66.55     22.63 o 
   5 -28   2       67.74       59.72     25.02 o 
   6 -28   2       67.57       55.97     24.35 o 
   7 -28   2      137.00      115.60     30.69 o 
  -8 -27   2       24.41       29.37     35.47 o 
  -7 -27   2        3.06        8.60     24.10 o 
  -6 -27   2      443.12      465.10     27.67 o 
  -5 -27   2      438.66      413.84     24.04 o 
  -4 -27   2      431.55      466.98     23.91 o 
  -3 -27   2      767.10      746.94     22.88 o 
  -2 -27   2      505.14      545.56     20.97 o 
  -1 -27   2      123.02      146.26     20.35 o 
   0 -27   2      149.49      157.15     20.18 o 
   1 -27   2        6.80        8.30     19.93 o 
   2 -27   2      842.68      892.34     24.89 o 
   3 -27   2      556.96      528.56     22.66 o 
   4 -27   2      338.14      373.26     23.43 o 
   5 -27   2       88.28      110.20     23.02 o 
   6 -27   2       52.68       53.72     27.19 o 
   7 -27   2        9.80        3.30     30.80 o 
  -9 -26   2      159.33      153.23     38.25 o 
  -8 -26   2      525.76      480.16     29.22 o 
  -7 -26   2      284.95      289.04     30.82 o 
  -6 -26   2      191.95      209.28     27.54 o 
  -5 -26   2      180.09      173.84     24.77 o 
  -4 -26   2        8.71        7.58     20.14 o 
  -3 -26   2      383.92      380.60     24.96 o 
  -2 -26   2      352.19      386.11     22.67 o 
  -1 -26   2      613.12      591.71     20.20 o 
   0 -26   2      494.01      478.91     20.10 o 
   1 -26   2      417.98      447.53     20.86 o 
   2 -26   2       51.37       50.38     21.81 o 
   3 -26   2      299.55      327.69     24.21 o 
   4 -26   2      131.34      140.63     20.06 o 
   5 -26   2      414.50      468.75     26.55 o 
   6 -26   2      259.65      293.90     27.62 o 
   7 -26   2      206.60      208.47     30.00 o 
   8 -26   2       73.34       70.65     32.34 o 
  -9 -25   2      544.16      560.55     40.42 o 
  -8 -25   2       24.31       43.00     33.71 o 
  -7 -25   2      322.63      336.46     25.93 o 
  -6 -25   2      388.03      366.32     23.83 o 
  -5 -25   2      483.79      504.27     24.23 o 
  -4 -25   2      153.83      164.25     20.81 o 
  -3 -25   2      901.37      896.96     24.78 o 
  -2 -25   2      413.88      413.92     22.56 o 
  -1 -25   2       96.13      108.40     19.63 o 
   0 -25   2      249.51      236.46     18.63 o 
   1 -25   2      444.68      422.86     19.43 o 
   2 -25   2      518.45      523.52     20.77 o 
   3 -25   2      798.18      776.70     24.64 o 
   4 -25   2      553.55      572.77     23.13 o 
   5 -25   2       19.82       27.90     23.52 o 
   6 -25   2      218.18      226.24     27.44 o 
   7 -25   2       25.31       33.97     29.29 o 
   8 -25   2      174.36      159.75     35.35 o 
 -10 -24   2       50.38       50.74     33.88 o 
  -9 -24   2      291.48      318.30     32.56 o 
  -8 -24   2      413.99      433.09     35.08 o 
  -7 -24   2      459.99      472.54     26.65 o 
  -6 -24   2      798.33      782.40     27.36 o 
  -5 -24   2       32.81       39.20     23.16 o 
  -4 -24   2      232.78      218.88     19.26 o 
  -3 -24   2      394.41      384.87     24.34 o 
  -2 -24   2     1009.89      952.70     27.33 o 
  -1 -24   2     1798.34     1768.68     24.20 o 
   0 -24   2     1051.32     1039.04     22.15 o 
   1 -24   2      589.56      622.97     20.88 o 
   2 -24   2      256.55      262.15     21.48 o 
   3 -24   2      579.24      547.62     23.07 o 
   4 -24   2      671.41      716.05     23.69 o 
   5 -24   2      881.30      907.37     22.51 o 
   6 -24   2      176.26      208.04     22.19 o 
   7 -24   2      351.39      354.82     26.73 o 
   8 -24   2      162.15      162.22     33.42 o 
 -10 -23   2       82.16       57.10     42.51 o 
  -9 -23   2       79.01       65.34     34.96 o 
  -8 -23   2      232.33      236.91     32.58 o 
  -7 -23   2      176.06      203.61     29.54 o 
  -6 -23   2      290.91      288.24     23.76 o 
  -5 -23   2      675.53      715.36     22.39 o 
  -4 -23   2     1185.38     1153.87     24.59 o 
  -3 -23   2      612.47      610.38     22.84 o 
  -2 -23   2     2101.43     2068.31     27.88 o 
  -1 -23   2      331.37      317.44     19.49 o 
   0 -23   2     1221.26     1183.83     21.26 o 
   1 -23   2      941.69      925.40     23.34 o 
   2 -23   2     1658.00     1654.10     26.03 o 
   3 -23   2      244.64      227.33     21.86 o 
   4 -23   2      646.14      651.42     22.01 o 
   5 -23   2      140.89      145.16     20.43 o 
   6 -23   2       78.99       99.90     23.28 o 
   7 -23   2      396.16      382.22     25.90 o 
   8 -23   2      292.06      299.86     30.26 o 
   9 -23   2      609.82      515.00     45.13 o 
 -10 -22   2      186.08      197.13     41.81 o 
  -9 -22   2      100.24      103.89     30.05 o 
  -8 -22   2      293.80      287.29     25.48 o 
  -7 -22   2      807.81      765.17     28.66 o 
  -6 -22   2      307.98      287.90     22.69 o 
  -5 -22   2      202.86      239.62     21.00 o 
  -4 -22   2      551.70      525.37     21.25 o 
  -3 -22   2     1279.68     1279.16     27.43 o 
  -2 -22   2       59.62       51.62     19.67 o 
  -1 -22   2     4211.34     4121.47     30.08 o 
   0 -22   2      211.57      219.25     18.73 o 
   1 -22   2      500.06      487.53     21.39 o 
   2 -22   2      555.48      520.10     21.84 o 
   3 -22   2       83.62       61.05     21.94 o 
   4 -22   2      246.88      249.17     20.11 o 
   5 -22   2      232.01      272.77     20.99 o 
   6 -22   2      479.26      495.09     27.54 o 
   7 -22   2      600.49      622.08     26.89 o 
   8 -22   2      789.44      845.29     36.18 o 
   9 -22   2      181.82      216.53     42.02 o 
 -11 -21   2      377.57      290.02     36.97 o 
 -10 -21   2      195.54      218.11     40.42 o 
  -9 -21   2       34.35       36.74     25.57 o 
  -8 -21   2       83.02      106.47     30.98 o 
  -7 -21   2       62.97       61.05     24.20 o 
  -6 -21   2      322.00      320.96     25.64 o 
  -5 -21   2        6.99       -5.27     21.83 o 
  -4 -21   2     2792.98     2889.78     30.29 o 
  -3 -21   2      121.71      112.85     22.22 o 
  -2 -21   2      535.30      547.17     23.70 o 
  -1 -21   2      524.60      505.82     21.94 o 
   0 -21   2     3503.98     3485.95     30.10 o 
   1 -21   2      771.89      713.06     20.14 o 
   2 -21   2     1854.58     1817.91     24.35 o 
   3 -21   2     2141.97     2189.73     25.84 o 
   4 -21   2      711.54      708.02     24.38 o 
   5 -21   2       66.64       59.27     22.14 o 
   6 -21   2       38.13       42.79     23.97 o 
   7 -21   2      350.76      346.45     23.81 o 
   8 -21   2      133.03      167.00     32.15 o 
   9 -21   2     1108.88     1058.39     36.15 o 
  10 -21   2      394.17      379.62     45.31 o 
 -11 -20   2        3.47      -19.33     41.97 o 
 -10 -20   2      313.00      340.46     43.38 o 
  -9 -20   2       33.68       51.43     28.54 o 
  -8 -20   2       73.55       69.59     31.18 o 
  -7 -20   2       64.01       78.31     22.32 o 
  -6 -20   2      309.47      301.98     24.03 o 
  -5 -20   2      132.40      148.94     21.66 o 
  -4 -20   2      476.63      484.90     22.18 o 
  -3 -20   2     2009.43     1995.53     35.34 o 
  -2 -20   2      381.40      373.05     22.35 o 
  -1 -20   2     1813.31     1752.19     25.08 o 
   0 -20   2     2365.22     2389.20     26.79 o 
   1 -20   2      652.00      663.33     21.30 o 
   2 -20   2      150.11      153.05     19.98 o 
   3 -20   2      124.36      129.83     19.43 o 
   4 -20   2     1554.53     1503.33     26.13 o 
   5 -20   2      797.20      857.42     25.51 o 
   6 -20   2      481.66      516.08     26.03 o 
   7 -20   2     1232.27     1175.12     30.00 o 
   8 -20   2       85.38      111.47     29.83 o 
   9 -20   2        7.51        6.61     29.74 o 
  10 -20   2      257.42      216.21     43.62 o 
 -11 -19   2      488.21      451.76     54.15 o 
 -10 -19   2      201.70      233.51     37.76 o 
  -9 -19   2      123.05      138.16     29.82 o 
  -8 -19   2      172.33      153.09     25.58 o 
  -7 -19   2      296.27      295.32     25.29 o 
  -6 -19   2      713.42      678.13     26.42 o 
  -5 -19   2      167.92      226.12     18.11 o 
  -4 -19   2     1118.92     1086.36     24.26 o 
  -3 -19   2      186.54      204.71     22.91 o 
  -2 -19   2      345.98      306.69     20.21 o 
  -1 -19   2      335.99      335.28     22.47 o 
   0 -19   2     1284.49     1197.84     22.87 o 
   1 -19   2      798.36      783.16     20.25 o 
   2 -19   2      157.00      170.56     20.17 o 
   3 -19   2     1319.25     1286.74     24.77 o 
   4 -19   2      396.00      408.53     21.93 o 
   5 -19   2      445.08      454.89     23.49 o 
   6 -19   2       82.59       67.12     19.17 o 
   7 -19   2       71.25       51.11     27.45 o 
   8 -19   2      517.20      517.02     31.93 o 
   9 -19   2     1011.99     1018.68     38.82 o 
  10 -19   2      361.19      367.36     58.15 o 
 -12 -18   2      151.82      155.21     44.06 o 
 -11 -18   2       18.70       38.47     39.92 o 
 -10 -18   2      101.59       92.81     30.87 o 
  -9 -18   2      440.92      457.10     36.29 o 
  -8 -18   2      502.44      508.09     31.53 o 
  -7 -18   2      548.20      533.37     26.62 o 
  -6 -18   2     1178.79     1165.70     29.06 o 
  -5 -18   2      156.09      161.73     19.99 o 
  -4 -18   2      770.44      781.80     23.23 o 
  -3 -18   2      330.50      340.37     22.61 o 
  -2 -18   2     2907.19     2764.69     35.18 o 
  -1 -18   2     3298.36     3209.06     32.65 o 
   0 -18   2     2632.10     2574.40     34.74 o 
   1 -18   2      344.19      307.04     18.26 o 
   2 -18   2      744.23      725.42     21.49 o 
   3 -18   2      228.30      211.18     17.69 o 
   4 -18   2     2362.82     2430.31     28.59 o 
   5 -18   2      775.29      785.30     24.60 o 
   6 -18   2      985.08     1008.17     25.59 o 
   7 -18   2      933.88      955.22     30.41 o 
   8 -18   2      560.21      613.56     28.39 o 
   9 -18   2        1.81        0.28     32.37 o 
  10 -18   2      134.17      134.38     41.22 o 
 -12 -17   2      281.73      264.83     44.07 o 
 -11 -17   2      342.66      345.21     34.28 o 
 -10 -17   2      481.38      486.49     47.38 o 
  -9 -17   2      301.08      302.93     35.71 o 
  -8 -17   2      195.69      240.59     26.24 o 
  -7 -17   2       92.11       99.14     21.29 o 
  -6 -17   2      713.15      690.26     26.50 o 
  -5 -17   2      850.37      773.63     22.81 o 
  -4 -17   2     1756.98     1636.17     25.02 o 
  -3 -17   2     1039.60     1024.59     24.93 o 
  -2 -17   2     1492.57     1390.00     26.12 o 
  -1 -17   2      524.38      512.40     22.77 o 
   0 -17   2     2001.07     1945.64     25.27 o 
   1 -17   2     1811.07     1818.82     26.76 o 
   2 -17   2     1035.25      978.77     20.87 o 
   3 -17   2     3177.26     3172.98     28.00 o 
   4 -17   2     1714.32     1648.75     24.61 o 
   5 -17   2      404.40      385.85     21.48 o 
   6 -17   2      781.38      759.76     26.32 o 
   7 -17   2      137.22      161.24     26.91 o 
   8 -17   2      856.75      859.31     32.67 o 
   9 -17   2      955.44      924.21     32.32 o 
  10 -17   2      189.15      173.78     40.95 o 
  11 -17   2       69.16       69.62     43.74 o 
 -12 -16   2      184.45      176.04     42.14 o 
 -11 -16   2       41.66       33.09     38.07 o 
 -10 -16   2       67.55       84.11     36.26 o 
  -9 -16   2      688.02      735.63     37.27 o 
  -8 -16   2     2592.24     2548.07     40.67 o 
  -7 -16   2     3258.21     3249.31     39.99 o 
  -6 -16   2     2856.33     2899.91     36.37 o 
  -5 -16   2      233.81      236.68     18.66 o 
  -4 -16   2      415.32      392.75     19.50 o 
  -3 -16   2       33.01       37.65     21.25 o 
  -2 -16   2     1424.83     1452.86     26.32 o 
  -1 -16   2     1958.40     1673.46     26.69 o 
   0 -16   2     1483.67     1389.19     22.64 o 
   1 -16   2      432.18      435.47     17.60 o 
   2 -16   2      839.95      836.24     22.10 o 
   3 -16   2      586.77      583.16     22.70 o 
   4 -16   2      990.40      953.52     24.47 o 
   5 -16   2     1301.84     1286.73     25.85 o 
   6 -16   2     1052.74     1043.94     27.30 o 
   7 -16   2      753.96      705.17     29.33 o 
   8 -16   2     1586.06     1660.02     35.20 o 
   9 -16   2       84.30      109.76     30.38 o 
  10 -16   2      220.71      209.21     35.59 o 
  11 -16   2       82.51       92.65     42.44 o 
 -12 -15   2      240.76      265.88     41.96 o 
 -11 -15   2     1001.65     1017.61     42.88 o 
 -10 -15   2     1039.19     1113.29     41.17 o 
  -9 -15   2      723.69      746.19     36.96 o 
  -8 -15   2      277.07      276.77     31.96 o 
  -7 -15   2      409.11      436.93     29.67 o 
  -6 -15   2      712.79      664.20     28.95 o 
  -5 -15   2     2786.06     2759.13     30.65 o 
  -4 -15   2     2650.74     2534.15     31.18 o 
  -3 -15   2     3834.49     3566.73     49.11 o 
  -2 -15   2     2661.17     2683.38     39.59 o 
  -1 -15   2      555.15      592.79     19.90 o 
   0 -15   2      681.46      659.29     19.49 o 
   1 -15   2      713.74      666.76     20.96 o 
   2 -15   2     1710.34     1731.43     25.29 o 
   3 -15   2     1696.33     1672.27     25.53 o 
   4 -15   2     5841.12     5897.86     38.53 o 
   5 -15   2     1080.74     1035.72     23.61 o 
   6 -15   2      160.52      155.45     25.35 o 
   7 -15   2      271.57      288.72     27.08 o 
   8 -15   2       54.38       73.26     26.50 o 
   9 -15   2     1020.30     1084.77     31.19 o 
  10 -15   2       79.05       92.82     29.17 o 
  11 -15   2      158.62      136.30     35.10 o 
 -13 -14   2      512.98      408.70     47.54 o 
 -12 -14   2      325.09      331.41     42.16 o 
 -11 -14   2       15.30        9.74     36.59 o 
 -10 -14   2      229.64      275.56     36.96 o 
  -9 -14   2      369.20      415.84     35.50 o 
  -8 -14   2      946.31      941.02     29.40 o 
  -7 -14   2     3182.79     3109.52     41.71 o 
  -6 -14   2     2992.76     2856.01     35.68 o 
  -5 -14   2      500.55      512.66     24.99 o 
  -4 -14   2       83.61       77.55     21.71 o 
  -3 -14   2     1662.81     1735.36     28.79 o 
  -2 -14   2     1452.00     1423.99     26.68 o 
  -1 -14   2     3956.20     3632.25     33.34 o 
   0 -14   2     2399.52     2327.73     26.13 o 
   1 -14   2     1432.38     1360.89     23.83 o 
   2 -14   2      746.87      661.73     18.54 o 
   3 -14   2     1678.51     1764.02     25.10 o 
   4 -14   2      675.54      609.71     21.54 o 
   5 -14   2     1127.63     1077.19     25.25 o 
   6 -14   2     1086.90     1178.48     33.16 o 
   7 -14   2     1548.74     1548.71     34.51 o 
   8 -14   2      550.94      557.95     28.49 o 
   9 -14   2       60.19       56.04     31.53 o 
  10 -14   2       21.20        8.76     31.12 o 
  11 -14   2       50.25       41.89     37.91 o 
 -13 -13   2        0.54       27.87     43.58 o 
 -12 -13   2      785.95      707.48     43.37 o 
 -11 -13   2     1056.13     1056.93     41.72 o 
 -10 -13   2     1084.56     1067.94     34.79 o 
  -9 -13   2     1974.49     1981.11     45.78 o 
  -8 -13   2      799.14      786.14     32.70 o 
  -7 -13   2     1009.04      972.57     32.53 o 
  -6 -13   2     1491.86     1528.18     33.08 o 
  -5 -13   2     4181.90     4315.27     38.96 o 
  -4 -13   2      867.31      801.62     26.17 o 
  -3 -13   2     2396.36     2265.84     28.53 o 
  -2 -13   2     5814.13     5806.02     43.04 o 
  -1 -13   2     3252.89     3230.01     33.63 o 
   0 -13   2      833.35      818.48     20.67 o 
   1 -13   2     1448.34     1342.73     21.84 o 
   2 -13   2      857.25      900.15     21.73 o 
   3 -13   2     6171.86     5978.19     56.96 o 
   4 -13   2     4852.48     4524.97     50.06 o 
   5 -13   2      641.55      603.94     23.80 o 
   6 -13   2       43.64       61.01     23.92 o 
   7 -13   2       75.42       47.32     24.48 o 
   8 -13   2      139.38      137.64     29.68 o 
   9 -13   2     1093.93     1133.21     36.45 o 
  10 -13   2      364.70      362.69     35.49 o 
  11 -13   2      129.41      172.52     41.15 o 
  12 -13   2       43.21       18.60     48.68 o 
 -13 -12   2      368.01      417.05     45.04 o 
 -12 -12   2      137.75      145.14     39.34 o 
 -11 -12   2       95.37      108.11     36.85 o 
 -10 -12   2      376.68      382.80     36.02 o 
  -9 -12   2     1504.20     1560.04     35.93 o 
  -8 -12   2      117.17      138.81     31.52 o 
  -7 -12   2     2874.91     2671.22     81.40 o 
  -6 -12   2     2292.79     2236.70     36.45 o 
  -5 -12   2      724.87      809.76     27.18 o 
  -4 -12   2      839.24      829.56     22.67 o 
  -3 -12   2     2250.72     2359.09     39.90 o 
  -2 -12   2     2547.93     2616.22     33.01 o 
  -1 -12   2     3113.26     2975.06     34.62 o 
   0 -12   2     1016.73      864.20     20.16 o 
   1 -12   2     1741.76     1868.25     26.24 o 
   2 -12   2      874.70      919.34     21.06 o 
   3 -12   2     2232.45     2174.88     31.00 o 
   4 -12   2     3710.01     3798.34     40.28 o 
   5 -12   2     1561.34     1581.65     32.95 o 
   6 -12   2      926.74      966.72     30.78 o 
   7 -12   2     1474.31     1498.01     33.86 o 
   8 -12   2      203.67      209.25     29.65 o 
   9 -12   2       21.79       26.47     30.31 o 
  10 -12   2      301.91      308.69     35.15 o 
  11 -12   2      348.41      393.83     39.09 o 
  12 -12   2       12.25       13.77     41.30 o 
 -13 -11   2        8.46        1.76     46.29 o 
 -12 -11   2      298.76      338.00     69.41 o 
 -11 -11   2      675.55      686.54     40.26 o 
 -10 -11   2      743.85      817.32     32.71 o 
  -9 -11   2      554.96      479.68     35.00 o 
  -8 -11   2     1508.33     1435.06     38.15 o 
  -7 -11   2     1593.02     1637.55     33.56 o 
  -6 -11   2     1720.17     1730.15     34.31 o 
  -5 -11   2      317.78      218.16     24.19 o 
  -4 -11   2      465.33      520.32     23.16 o 
  -3 -11   2      996.83      896.75     24.36 o 
  -2 -11   2      168.81      164.99     19.93 o 
  -1 -11   2      901.65      927.05     23.88 o 
   0 -11   2     2529.27     2620.51     28.13 o 
   1 -11   2      992.63     1021.49     23.22 o 
   2 -11   2     2690.36     2333.19     35.88 o 
   3 -11   2     7077.59     6923.22    117.47 o 
   4 -11   2     4700.23     4698.42     57.79 o 
   5 -11   2       24.86       19.42     26.69 o 
   6 -11   2     1350.06     1245.17     29.48 o 
   7 -11   2      569.05      533.66     30.54 o 
   8 -11   2      954.35     1014.62     33.11 o 
   9 -11   2      527.62      556.74     32.73 o 
  10 -11   2      485.59      462.74     35.89 o 
  11 -11   2       41.31       35.25     39.22 o 
  12 -11   2      138.32      125.65     40.41 o 
 -13 -10   2      280.14      261.17     43.18 o 
 -12 -10   2      132.71      143.41     39.63 o 
 -11 -10   2       80.79       88.48     39.72 o 
 -10 -10   2      273.82      317.34     35.42 o 
  -9 -10   2      435.38      431.05     29.36 o 
  -8 -10   2      445.60      422.75     34.04 o 
  -7 -10   2     3277.16     3440.94     41.22 o 
  -6 -10   2     1333.20     1321.67     32.60 o 
  -5 -10   2      572.88      615.54     25.16 o 
  -4 -10   2     1095.39     1034.72     26.96 o 
  -3 -10   2      544.60      559.26     25.50 o 
  -2 -10   2     2424.52     2337.86     31.75 o 
  -1 -10   2     3393.14     2960.53     28.22 o 
   0 -10   2      810.27      751.47     20.48 o 
   1 -10   2     1330.47     1497.85     25.54 o 
   2 -10   2      354.75      346.39     24.05 o 
   3 -10   2        4.06       15.28     20.33 o 
   4 -10   2     2765.75     2627.77     34.15 o 
   5 -10   2     2665.86     2592.99     36.53 o 
   6 -10   2     1227.84     1232.19     32.75 o 
   7 -10   2     2119.51     2001.43     36.45 o 
   8 -10   2      369.52      374.43     30.12 o 
   9 -10   2      173.91      206.31     30.64 o 
  10 -10   2      115.33      115.83     31.90 o 
  11 -10   2      330.83      342.13     36.65 o 
  12 -10   2       90.95      109.98     39.18 o 
 -13  -9   2       54.64       76.44     42.31 o 
 -12  -9   2      715.78      705.42     42.40 o 
 -11  -9   2      575.72      584.40     50.64 o 
 -10  -9   2      163.76      169.13     34.17 o 
  -9  -9   2      366.55      369.03     33.96 o 
  -8  -9   2      814.69      809.39     35.41 o 
  -7  -9   2      279.80      325.61     27.63 o 
  -6  -9   2     1602.81     1595.18     34.53 o 
  -5  -9   2     3670.40     3763.83     45.49 o 
  -4  -9   2     4925.10     5019.27     44.98 o 
  -3  -9   2     9075.82     9081.84     55.99 o 
  -2  -9   2      360.24      492.87     25.09 o 
  -1  -9   2     1099.54     1221.89     24.53 o 
   0  -9   2     1871.27     1825.82     25.66 o 
   1  -9   2     5436.38     5114.41     42.20 o 
   2  -9   2     3069.36     3096.30     36.48 o 
   3  -9   2     6904.87     6583.85     76.86 o 
   4  -9   2     2426.13     2518.65     37.53 o 
   5  -9   2      326.19      332.81     24.06 o 
   6  -9   2      332.01      337.58     27.14 o 
   7  -9   2       27.47       34.37     28.06 o 
   8  -9   2     1747.13     1779.32     36.82 o 
   9  -9   2     1830.46     1880.23     55.00 o 
  10  -9   2      478.27      514.15     36.08 o 
  11  -9   2      114.78      117.94     34.22 o 
  12  -9   2      181.68      192.69     41.94 o 
 -13  -8   2      120.07      124.31     42.08 o 
 -12  -8   2      473.25      511.06     44.92 o 
 -11  -8   2        2.00       -8.37     34.79 o 
 -10  -8   2       19.84       25.31     33.40 o 
  -9  -8   2      593.66      627.71     35.70 o 
  -8  -8   2     1371.08     1311.64     37.56 o 
  -7  -8   2     2040.14     1976.40     36.16 o 
  -6  -8   2     3717.29     3601.22     41.37 o 
  -5  -8   2      300.98      321.15     27.17 o 
  -4  -8   2      422.03      452.96     24.75 o 
  -3  -8   2      109.16       77.19     23.64 o 
  -2  -8   2    13559.01    13660.35     69.17 o 
  -1  -8   2      493.44      469.49     19.47 o 
   0  -8   2     1073.84      963.67     22.96 o 
   1  -8   2     1582.66     1693.78     31.05 o 
   2  -8   2     5276.30     5413.05     56.25 o 
   3  -8   2      206.04      222.52     21.64 o 
   4  -8   2     8788.45     8902.26     71.07 o 
   5  -8   2     2649.42     2459.89     37.81 o 
   6  -8   2      945.13      893.67     30.50 o 
   7  -8   2     2668.96     2707.38     38.88 o 
   8  -8   2     1013.37     1048.71     33.82 o 
   9  -8   2       17.11       11.11     29.37 o 
  10  -8   2      153.76      178.95     31.26 o 
  11  -8   2      217.10      220.57     36.46 o 
  12  -8   2      601.22      632.42     40.07 o 
 -13  -7   2      322.35      316.88     47.04 o 
 -12  -7   2      473.61      510.29     44.25 o 
 -11  -7   2      751.83      780.38     64.24 o 
 -10  -7   2      207.08      232.85     33.57 o 
  -9  -7   2       84.98      105.37     31.96 o 
  -8  -7   2       19.91       14.59     29.63 o 
  -7  -7   2      448.37      423.30     27.52 o 
  -6  -7   2     1795.44     1749.60     34.50 o 
  -5  -7   2     3920.23     3764.39     44.89 o 
  -4  -7   2     1663.76     1750.68     35.43 o 
  -3  -7   2     1051.57     1084.63     28.32 o 
  -2  -7   2      782.87      958.14     27.10 o 
  -1  -7   2     5599.02     5709.06     44.88 o 
   0  -7   2    21116.75    21530.32     95.34 o 
   1  -7   2    11614.40    11996.99     65.43 o 
   2  -7   2     4841.61     5058.18     45.81 o 
   3  -7   2     2642.02     2556.61     34.87 o 
   4  -7   2     1965.50     1798.16     32.55 o 
   5  -7   2       80.54      104.33     25.44 o 
   6  -7   2       15.27       11.40     25.83 o 
   7  -7   2       73.94       90.56     27.89 o 
   8  -7   2     1980.68     1964.58     47.19 o 
   9  -7   2     1387.45     1386.08     34.66 o 
  10  -7   2      355.51      358.55     34.77 o 
  11  -7   2      140.33      141.90     34.26 o 
  12  -7   2        5.29        8.43     36.45 o 
 -14  -6   2      223.84      194.38     51.78 o 
 -13  -6   2       67.64       83.55     51.01 o 
 -12  -6   2      199.94      200.84     47.04 o 
 -11  -6   2      223.51      220.23     45.08 o 
 -10  -6   2      312.68      315.07     38.47 o 
  -9  -6   2      199.13      216.61     32.77 o 
  -8  -6   2      211.87      235.80     28.77 o 
  -7  -6   2     2020.85     1903.79     36.09 o 
  -6  -6   2      126.68      115.12     24.92 o 
  -5  -6   2      112.26      121.12     26.44 o 
  -4  -6   2      312.68      290.25     26.94 o 
  -3  -6   2     4180.11     4280.29     47.52 o 
  -2  -6   2     4967.64     4924.21     49.42 o 
  -1  -6   2    12002.58    11915.64     74.53 o 
   0  -6   2     1879.05     1791.68     35.03 o 
   1  -6   2     1056.28     1189.65     30.42 o 
   2  -6   2     1856.58     1961.19     32.86 o 
   3  -6   2     3348.50     3566.98     44.55 o 
   4  -6   2     3548.09     3280.00     40.35 o 
   5  -6   2     4455.71     4260.15     44.65 o 
   6  -6   2     2234.88     2271.35     36.91 o 
   7  -6   2      829.76      768.09     27.46 o 
   8  -6   2     2799.86     2850.31     45.15 o 
   9  -6   2       18.62       22.58     28.82 o 
  10  -6   2      109.05      141.50     33.55 o 
  11  -6   2       73.68       79.78     35.43 o 
  12  -6   2      540.85      508.80     41.18 o 
 -14  -5   2       21.45       19.75     63.50 o 
 -13  -5   2       42.10       46.78     50.35 o 
 -12  -5   2      166.73      205.78     41.34 o 
 -11  -5   2      857.44      874.77     43.82 o 
 -10  -5   2      789.91      883.47     48.95 o 
  -9  -5   2       62.77       77.21     31.23 o 
  -8  -5   2       20.66        9.54     25.92 o 
  -7  -5   2       27.15       31.86     24.46 o 
  -6  -5   2     1784.57     1664.41     33.68 o 
  -5  -5   2     4492.75     4642.10     46.89 o 
  -4  -5   2     1622.80     1933.32     38.24 o 
  -3  -5   2     1825.92     1902.52     37.40 o 
  -2  -5   2     3634.39     3828.83     46.23 o 
  -1  -5   2    10511.58    11621.76     73.94 o 
   0  -5   2    17555.24    18764.69    141.00 o 
   1  -5   2     1651.08     1645.10     33.73 o 
   2  -5   2     7213.78     7027.22     54.96 o 
   3  -5   2     6507.86     6377.76    117.98 o 
   4  -5   2      777.00      806.56     30.23 o 
   5  -5   2      567.89      649.26     28.08 o 
   6  -5   2      286.47      272.55     26.39 o 
   7  -5   2      206.06      162.61     23.52 o 
   8  -5   2     1696.36     1744.47     37.22 o 
   9  -5   2     1771.78     1741.71     39.58 o 
  10  -5   2      989.69      946.08     35.68 o 
  11  -5   2      254.72      267.37     36.47 o 
  12  -5   2      152.07      129.65     39.32 o 
 -14  -4   2      205.83      218.01     64.61 o 
 -13  -4   2      462.31      399.10     47.47 o 
 -12  -4   2      428.10      442.21     45.07 o 
 -11  -4   2      177.94      169.17     36.11 o 
 -10  -4   2      684.92      686.23     33.13 o 
  -9  -4   2      272.56      296.72     27.12 o 
  -8  -4   2     1473.25     1532.76     32.09 o 
  -7  -4   2     3229.34     3351.87     39.48 o 
  -6  -4   2     2003.06     1885.70     34.86 o 
  -5  -4   2     2212.98     2195.57     37.27 o 
  -4  -4   2     1759.67     1748.65     38.14 o 
  -3  -4   2     1903.15     1927.33     37.29 o 
  -2  -4   2    30561.71    32826.06    228.62 o 
  -1  -4   2     7009.42     6948.49     63.26 o 
   0  -4   2    12837.13    13627.73    112.14 o 
   1  -4   2     7466.19     7734.99     62.39 o 
   2  -4   2     1282.54     1427.52     36.68 o 
   3  -4   2      945.55     1073.05     31.15 o 
   4  -4   2     5951.99     5993.88     54.04 o 
   5  -4   2     4228.23     4114.45     59.76 o 
   6  -4   2     3339.58     3371.33     40.79 o 
   7  -4   2     1146.70     1157.82     33.56 o 
   8  -4   2     2910.51     2809.43     41.62 o 
   9  -4   2       60.28       86.59     28.09 o 
  10  -4   2      396.58      409.27     32.93 o 
  11  -4   2      338.45      331.72     37.05 o 
  12  -4   2      326.36      304.49     41.68 o 
 -14  -3   2       86.06       87.62     76.67 o 
 -13  -3   2       33.88       34.03     57.47 o 
 -12  -3   2      729.72      760.32     46.58 o 
 -11  -3   2     1149.04     1271.83     42.81 o 
 -10  -3   2      758.98      715.85     31.17 o 
  -9  -3   2      573.01      536.94     26.98 o 
  -8  -3   2      222.40      228.81     26.34 o 
  -7  -3   2      188.68      187.99     23.63 o 
  -6  -3   2      750.41      705.88     26.11 o 
  -5  -3   2     6447.82     6078.74     82.75 o 
  -4  -3   2     1065.40      975.84     30.17 o 
  -3  -3   2    18625.80    19354.37    186.73 o 
  -2  -3   2    17529.93    18033.04     87.53 o 
  -1  -3   2     1278.91     1332.73     39.57 o 
   0  -3   2     2640.10     2646.27     43.89 o 
   1  -3   2     4549.56     4803.96     60.70 o 
   2  -3   2    10376.85    10758.81    106.30 o 
   3  -3   2    14838.30    14830.01    182.10 o 
   4  -3   2     2030.33     1973.98     35.27 o 
   5  -3   2     2836.79     2985.46     39.45 o 
   6  -3   2      476.46      465.59     28.13 o 
   7  -3   2      711.48      695.03     31.31 o 
   8  -3   2      845.86      796.17     33.03 o 
   9  -3   2      595.71      605.25     32.79 o 
  10  -3   2      299.95      292.84     34.91 o 
  11  -3   2      140.36      164.27     36.20 o 
  12  -3   2      248.30      287.63     38.79 o 
 -14  -2   2      452.31      389.81     82.27 o 
 -13  -2   2      300.36      324.89     60.92 o 
 -12  -2   2      799.61      768.39     51.79 o 
 -11  -2   2        0.73        1.00     28.93 o 
 -10  -2   2      791.71      810.93     32.54 o 
  -9  -2   2     1372.18     1509.85     32.85 o 
  -8  -2   2     2692.81     2690.40     36.67 o 
  -7  -2   2     6472.54     6273.63     49.18 o 
  -6  -2   2     3143.52     3066.59     38.40 o 
  -5  -2   2     5519.31     5890.02     59.56 o 
  -4  -2   2      232.29      224.26     24.82 o 
  -3  -2   2     3623.89     3790.23     49.39 o 
  -2  -2   2    23027.88    24861.10    215.13 o 
  -1  -2   2     2566.27     2862.59     51.18 o 
   0  -2   2     1634.52     1699.21     41.04 o 
   1  -2   2     6208.43     6569.94     68.87 o 
   2  -2   2     9302.49     9153.63     95.95 o 
   3  -2   2      238.93      220.90     22.71 o 
   4  -2   2     3276.57     3631.66     43.73 o 
   5  -2   2     2387.53     2401.60     37.02 o 
   6  -2   2     1084.85     1046.68     31.02 o 
   7  -2   2     2252.25     2241.05     36.65 o 
   8  -2   2     3502.58     3449.87     51.53 o 
   9  -2   2      357.85      381.72     30.81 o 
  10  -2   2       16.71       24.86     33.30 o 
  11  -2   2      402.27      416.80     38.89 o 
  12  -2   2      140.65      152.36     39.44 o 
  13  -2   2      230.37      160.36     51.01 o 
 -14  -1   2      188.55      180.35     64.06 o 
 -13  -1   2       53.26       42.89     71.99 o 
 -12  -1   2      260.37      243.32     39.46 o 
 -11  -1   2     2785.08     2737.00     46.25 o 
 -10  -1   2     3555.28     3586.11     43.98 o 
  -9  -1   2      377.03      401.17     27.64 o 
  -8  -1   2     3491.15     3488.05     44.33 o 
  -7  -1   2      904.63      906.15     30.75 o 
  -6  -1   2      234.72      210.47     25.13 o 
  -5  -1   2     1720.90     1688.11     35.63 o 
  -4  -1   2    11169.35    11529.74    102.30 o 
  -3  -1   2    24879.97    25787.34    158.75 o 
  -2  -1   2     5230.22     5150.79     61.53 o 
  -1  -1   2     2433.29     2787.78     50.82 o 
   0  -1   2      262.07      282.33     32.04 o 
   1  -1   2     1023.55     1190.50     38.55 o 
   2  -1   2     4393.73     4400.39     50.80 o 
   3  -1   2    18839.03    19030.96    103.55 o 
   4  -1   2     1065.98      947.87     30.53 o 
   5  -1   2     3239.52     3325.53     39.78 o 
   6  -1   2     2247.55     2415.92     36.35 o 
   7  -1   2      360.11      353.88     26.58 o 
   8  -1   2     2040.47     2015.87     40.33 o 
   9  -1   2     1075.83     1125.07     33.53 o 
  10  -1   2      491.64      490.42     34.24 o 
  11  -1   2       71.39       72.43     35.15 o 
  12  -1   2      263.99      258.23     42.31 o 
  13  -1   2        2.14       15.80     55.27 o 
 -14   0   2      710.70      674.21     86.02 o 
 -13   0   2      400.29      447.18     46.24 o 
 -12   0   2      312.32      329.11     38.00 o 
 -11   0   2       46.78       52.05     32.91 o 
 -10   0   2        1.63       16.98     31.48 o 
  -9   0   2      414.43      371.25     29.24 o 
  -8   0   2     1142.17     1153.81     31.19 o 
  -7   0   2     5088.74     4912.84     48.98 o 
  -6   0   2      291.68      208.96     24.18 o 
  -5   0   2     8746.21     8794.68     69.26 o 
  -4   0   2      989.59     1056.71     33.87 o 
  -3   0   2      469.43      550.27     30.77 o 
  -2   0   2     3458.87     3592.62     62.77 o 
  -1   0   2    19072.49    20045.25    162.52 o 
   0   0   2     1005.79     1169.48     42.55 o 
   1   0   2     3959.69     3982.61     53.07 o 
   2   0   2     3826.09     3984.97     49.55 o 
   3   0   2     3084.60     3695.57     45.91 o 
   4   0   2       41.08       13.53     24.32 o 
   5   0   2     2085.99     1986.97     34.64 o 
   6   0   2     4080.30     4314.91     44.62 o 
   7   0   2     1161.53     1059.66     30.90 o 
   8   0   2     4228.98     4065.15     63.63 o 
   9   0   2        3.85        7.10     28.83 o 
  10   0   2       37.54       36.46     30.83 o 
  11   0   2       55.52       73.97     41.17 o 
  12   0   2        0.60        2.27     45.53 o 
  13   0   2      485.28      383.26     58.02 o 
 -14   1   2      189.19      177.38     59.10 o 
 -13   1   2       57.93       52.57     40.60 o 
 -12   1   2      265.87      257.93     35.78 o 
 -11   1   2     2889.80     2795.19     49.14 o 
 -10   1   2     3649.47     3660.59     52.17 o 
  -9   1   2      401.75      416.75     33.72 o 
  -8   1   2     3491.36     3429.19     48.40 o 
  -7   1   2      885.72      877.24     30.10 o 
  -6   1   2      298.34      272.27     24.77 o 
  -5   1   2     1879.25     1847.06     36.78 o 
  -4   1   2    11238.64    11537.56     88.54 o 
  -3   1   2    25842.70    26748.64    150.38 o 
  -2   1   2     5337.40     5335.01     72.56 o 
  -1   1   2     2505.02     2881.39     51.43 o 
   0   1   2      298.48      319.08     31.99 o 
   1   1   2     1051.03     1209.18     36.50 o 
   2   1   2     4215.78     4234.89     50.98 o 
   3   1   2    19076.06    19369.85     91.91 o 
   4   1   2     1146.95     1047.47     30.20 o 
   5   1   2     3255.34     3360.30     40.59 o 
   6   1   2     2241.48     2444.20     37.02 o 
   7   1   2      362.78      343.48     26.72 o 
   8   1   2     2035.42     2016.04     38.76 o 
   9   1   2     1110.67     1163.97     36.31 o 
  10   1   2      524.26      522.91     34.65 o 
  11   1   2       64.24       75.14     35.73 o 
  12   1   2      268.79      279.37     44.15 o 
  13   1   2        2.31       -4.46     56.22 o 
 -14   2   2      489.68      489.80     43.21 o 
 -13   2   2      293.40      285.96     39.94 o 
 -12   2   2      817.25      792.89     44.23 o 
 -11   2   2        1.13       11.77     33.19 o 
 -10   2   2      798.64      796.74     35.95 o 
  -9   2   2     1418.39     1519.78     38.86 o 
  -8   2   2     2744.21     2702.37     44.13 o 
  -7   2   2     6561.32     6257.15     85.80 o 
  -6   2   2     3164.01     3034.14     48.06 o 
  -5   2   2     5385.36     5729.71     67.98 o 
  -4   2   2      229.35      232.35     26.30 o 
  -3   2   2     3681.19     3862.94     54.26 o 
  -2   2   2    23105.44    25102.11    219.76 o 
  -1   2   2     2404.62     2694.21     47.07 o 
   0   2   2     1909.69     2015.54     41.03 o 
   1   2   2     6571.70     7012.91     64.96 o 
   2   2   2     9348.94     9181.63     68.62 o 
   3   2   2      243.07      232.43     22.67 o 
   4   2   2     3500.86     3870.83     42.70 o 
   5   2   2     2235.98     2197.41     36.24 o 
   6   2   2     1150.38     1123.26     31.32 o 
   7   2   2     2249.76     2224.25     44.51 o 
   8   2   2     3457.84     3397.22     57.86 o 
   9   2   2      372.22      409.74     32.26 o 
  10   2   2       16.08       28.90     33.85 o 
  11   2   2      368.56      371.99     36.59 o 
  12   2   2      116.49      101.71     42.69 o 
  13   2   2      238.97      184.55     46.54 o 
 -14   3   2       87.13       83.15     37.40 o 
 -13   3   2       44.31       38.24     37.49 o 
 -12   3   2      720.46      735.50     41.50 o 
 -11   3   2     1228.55     1351.20     41.35 o 
 -10   3   2      782.36      758.33     34.99 o 
  -9   3   2      617.10      597.08     32.90 o 
  -8   3   2      219.67      220.78     31.90 o 
  -7   3   2      197.74      192.89     26.78 o 
  -6   3   2      691.97      654.50     30.63 o 
  -5   3   2     6445.28     6113.56     60.49 o 
  -4   3   2     1277.46     1193.57     34.83 o 
  -3   3   2    18365.16    19054.68    101.40 o 
  -2   3   2    17288.46    17759.28    245.38 o 
  -1   3   2     1308.24     1390.84     40.07 o 
   0   3   2     2665.10     2704.31     45.77 o 
   1   3   2     4577.35     4832.93     48.80 o 
   2   3   2    10245.49    10618.16     71.04 o 
   3   3   2    14728.79    14520.65     91.12 o 
   4   3   2     2159.18     2139.74     37.11 o 
   5   3   2     2880.57     3084.54     50.67 o 
   6   3   2      466.96      467.37     29.04 o 
   7   3   2      660.31      652.30     29.35 o 
   8   3   2      821.93      790.22     32.89 o 
   9   3   2      575.00      601.94     32.38 o 
  10   3   2      276.26      293.27     34.73 o 
  11   3   2      126.65      131.05     34.71 o 
  12   3   2      245.11      265.94     38.93 o 
 -14   4   2      220.59      210.19     39.57 o 
 -13   4   2      440.31      397.01     38.26 o 
 -12   4   2      432.89      460.75     35.22 o 
 -11   4   2      181.99      164.96     34.60 o 
 -10   4   2      712.47      693.22     33.52 o 
  -9   4   2      290.04      321.75     29.81 o 
  -8   4   2     1619.28     1665.97     37.47 o 
  -7   4   2     3220.81     3308.98     45.55 o 
  -6   4   2     2004.33     1873.05     39.01 o 
  -5   4   2     2281.58     2241.69     41.42 o 
  -4   4   2     1793.24     1753.98     42.72 o 
  -3   4   2     1919.84     1967.57     39.51 o 
  -2   4   2    29790.56    31542.26    479.77 o 
  -1   4   2     7035.41     6937.39     97.70 o 
   0   4   2    12604.94    13511.17     81.52 o 
   1   4   2     7433.67     7733.52     61.54 o 
   2   4   2     1355.79     1526.43     31.33 o 
   3   4   2      960.55     1119.59     29.44 o 
   4   4   2     6058.98     6061.81     69.62 o 
   5   4   2     4126.06     4049.49     43.62 o 
   6   4   2     3173.85     3155.04     41.84 o 
   7   4   2     1166.00     1175.95     32.36 o 
   8   4   2     2817.86     2729.58     41.62 o 
   9   4   2       64.40      105.30     29.72 o 
  10   4   2      390.80      414.13     35.06 o 
  11   4   2      334.67      339.58     34.93 o 
  12   4   2      305.81      288.82     41.46 o 
 -14   5   2       19.96       37.81     52.92 o 
 -13   5   2       47.43       30.20     42.62 o 
 -12   5   2      147.26      156.96     34.53 o 
 -11   5   2      786.16      803.32     36.09 o 
 -10   5   2      772.97      820.35     34.49 o 
  -9   5   2       81.71       92.87     27.97 o 
  -8   5   2       25.03       17.27     27.95 o 
  -7   5   2       30.25       40.46     25.52 o 
  -6   5   2     1816.15     1690.92     36.59 o 
  -5   5   2     4256.52     4234.93     52.47 o 
  -4   5   2     1836.49     2140.25     39.52 o 
  -3   5   2     1949.46     2037.84     38.97 o 
  -2   5   2     3431.91     3656.49     57.05 o 
  -1   5   2    10568.76    11496.01     85.62 o 
   0   5   2    17327.78    18618.05    148.87 o 
   1   5   2     1716.88     1734.60     33.89 o 
   2   5   2     7303.26     7236.15     55.98 o 
   3   5   2     6530.60     6473.39     49.90 o 
   4   5   2      805.72      819.43     27.50 o 
   5   5   2      586.95      652.04     25.64 o 
   6   5   2      291.61      287.92     26.34 o 
   7   5   2      183.20      162.79     26.06 o 
   8   5   2     1718.91     1790.38     38.65 o 
   9   5   2     1749.62     1684.05     38.04 o 
  10   5   2      947.59      895.47     35.32 o 
  11   5   2      259.42      267.24     36.25 o 
  12   5   2      153.33      137.44     40.54 o 
 -14   6   2      242.66      204.70     49.35 o 
 -13   6   2       77.49       64.72     40.11 o 
 -12   6   2      174.78      177.78     45.36 o 
 -11   6   2      227.05      230.06     35.39 o 
 -10   6   2      321.65      317.27     33.43 o 
  -9   6   2      250.91      287.59     29.62 o 
  -8   6   2      231.18      227.72     31.38 o 
  -7   6   2     2018.69     1893.00     40.95 o 
  -6   6   2      134.33      119.53     30.67 o 
  -5   6   2      110.42      101.78     29.65 o 
  -4   6   2      305.10      264.79     23.58 o 
  -3   6   2     4376.06     4455.45     47.19 o 
  -2   6   2     5149.32     5084.02     50.14 o 
  -1   6   2    11554.33    11470.92     82.00 o 
   0   6   2     1982.21     1918.10     33.14 o 
   1   6   2      971.69     1093.93     29.78 o 
   2   6   2     1803.23     1916.90     32.51 o 
   3   6   2     3341.90     3540.99     38.20 o 
   4   6   2     3522.86     3283.25     39.18 o 
   5   6   2     4392.76     4216.19     44.89 o 
   6   6   2     2287.30     2349.46     36.16 o 
   7   6   2      857.09      835.19     30.19 o 
   8   6   2     2750.50     2792.03     41.24 o 
   9   6   2       17.51       32.20     30.83 o 
  10   6   2      117.12      142.32     31.49 o 
  11   6   2       77.81       82.15     35.30 o 
  12   6   2      543.24      470.58     40.99 o 
 -13   7   2      333.65      316.55     42.93 o 
 -12   7   2      478.01      449.43     41.14 o 
 -11   7   2      755.02      772.65     60.15 o 
 -10   7   2      193.49      203.12     33.53 o 
  -9   7   2      100.74      115.79     31.86 o 
  -8   7   2       19.05        9.93     25.19 o 
  -7   7   2      468.95      474.07     32.79 o 
  -6   7   2     1765.71     1697.83     40.71 o 
  -5   7   2     3964.57     3798.92     59.04 o 
  -4   7   2     1792.22     1880.07     37.24 o 
  -3   7   2     1026.61     1060.13     31.17 o 
  -2   7   2      691.52      863.09     26.47 o 
  -1   7   2     5594.06     5693.53    108.94 o 
   0   7   2    21383.26    21899.70     87.39 o 
   1   7   2    11351.50    11620.42     79.76 o 
   2   7   2     4887.87     5109.59     55.91 o 
   3   7   2     2487.18     2382.26     35.20 o 
   4   7   2     1982.37     1848.57     31.55 o 
   5   7   2       67.98       72.51     24.11 o 
   6   7   2       14.44        6.46     25.95 o 
   7   7   2       72.22       90.81     29.16 o 
   8   7   2     1961.36     1942.64     37.60 o 
   9   7   2     1433.32     1425.23     33.01 o 
  10   7   2      327.64      325.88     29.48 o 
  11   7   2      133.88      133.90     34.09 o 
  12   7   2        4.82       15.51     38.10 o 
 -13   8   2      117.61      107.54     40.51 o 
 -12   8   2      439.41      443.98     39.53 o 
 -11   8   2        2.44        4.75     34.17 o 
 -10   8   2       13.46       21.50     32.34 o 
  -9   8   2      612.31      666.68     34.73 o 
  -8   8   2     1315.33     1260.83     37.04 o 
  -7   8   2     1912.36     1774.70     72.33 o 
  -6   8   2     3727.46     3613.61     48.95 o 
  -5   8   2      323.61      339.90     27.57 o 
  -4   8   2      402.30      440.93     27.68 o 
  -3   8   2       80.50       74.93     18.52 o 
  -2   8   2    13656.83    13979.17    104.16 o 
  -1   8   2      535.65      511.67     28.78 o 
   0   8   2     1071.04     1000.35     31.42 o 
   1   8   2     1721.39     1852.15     31.90 o 
   2   8   2     5253.27     5374.23     44.65 o 
   3   8   2      221.00      248.75     21.39 o 
   4   8   2     8748.98     9012.93     53.35 o 
   5   8   2     2768.49     2566.57     37.28 o 
   6   8   2      933.97      907.18     29.51 o 
   7   8   2     2702.60     2668.31     38.91 o 
   8   8   2     1027.04     1018.24     33.84 o 
   9   8   2       17.06        9.23     29.30 o 
  10   8   2      144.82      147.86     27.69 o 
  11   8   2      206.26      212.67     29.39 o 
  12   8   2      609.43      578.64     39.85 o 
 -13   9   2       59.38       58.56     44.43 o 
 -12   9   2      749.62      772.96     59.66 o 
 -11   9   2      519.68      544.85     38.15 o 
 -10   9   2      165.04      183.64     33.35 o 
  -9   9   2      400.89      396.92     33.38 o 
  -8   9   2      781.99      799.36     34.99 o 
  -7   9   2      278.53      319.78     31.83 o 
  -6   9   2     1591.00     1574.12     35.64 o 
  -5   9   2     3710.42     3763.97     40.03 o 
  -4   9   2     4863.05     4858.47     46.16 o 
  -3   9   2     9069.89     9223.82     84.96 o 
  -2   9   2      413.02      557.47     24.99 o 
  -1   9   2     1078.15     1195.90     32.01 o 
   0   9   2     1802.82     1778.32     35.11 o 
   1   9   2     5570.49     5285.24     57.68 o 
   2   9   2     3238.07     3264.88     35.85 o 
   3   9   2     6601.80     6274.29     47.07 o 
   4   9   2     2564.84     2607.17     35.63 o 
   5   9   2      334.21      331.79     25.97 o 
   6   9   2      340.18      337.06     27.77 o 
   7   9   2       28.42       48.14     27.63 o 
   8   9   2     1705.93     1711.90     36.11 o 
   9   9   2     1881.83     1916.73     38.41 o 
  10   9   2      491.11      545.70     33.77 o 
  11   9   2      128.51      131.64     35.71 o 
  12   9   2      179.47      173.42     37.78 o 
 -13  10   2      298.47      246.56     42.65 o 
 -12  10   2      133.69      138.52     38.34 o 
 -11  10   2       84.58      106.62     35.36 o 
 -10  10   2      252.80      273.54     34.10 o 
  -9  10   2      436.33      453.55     34.21 o 
  -8  10   2      398.66      391.33     33.02 o 
  -7  10   2     3276.33     3361.57     45.91 o 
  -6  10   2     1395.56     1407.78     33.62 o 
  -5  10   2      597.50      637.93     28.08 o 
  -4  10   2     1068.60     1001.96     27.64 o 
  -3  10   2      505.24      525.66     25.34 o 
  -2  10   2     2245.83     2217.33     31.84 o 
  -1  10   2     3368.36     2922.08     37.74 o 
   0  10   2      920.30      863.73     28.50 o 
   1  10   2     1458.94     1665.11     31.84 o 
   2  10   2      343.57      322.21     23.34 o 
   3  10   2        3.76       13.59     18.50 o 
   4  10   2     2715.97     2588.40     32.87 o 
   5  10   2     2704.27     2668.48     33.10 o 
   6  10   2     1127.49     1172.97     31.46 o 
   7  10   2     2226.00     2068.32     36.80 o 
   8  10   2      378.50      371.91     25.55 o 
   9  10   2      179.43      209.23     32.30 o 
  10  10   2      105.07      101.17     32.42 o 
  11  10   2      336.91      353.36     35.27 o 
  12  10   2      117.38      126.75     39.70 o 
 -13  11   2       13.61       18.71     45.00 o 
 -12  11   2      277.78      325.37     39.62 o 
 -11  11   2      628.50      659.70     40.18 o 
 -10  11   2      692.79      750.05     37.07 o 
  -9  11   2      500.35      419.23     34.26 o 
  -8  11   2     1488.65     1409.30     38.35 o 
  -7  11   2     1619.17     1555.45     38.47 o 
  -6  11   2     1611.88     1606.36     33.80 o 
  -5  11   2      310.16      216.27     25.56 o 
  -4  11   2      593.54      631.84     27.18 o 
  -3  11   2      887.09      785.80     24.10 o 
  -2  11   2      229.30      246.29     22.38 o 
  -1  11   2      869.42      894.91     29.83 o 
   0  11   2     2633.03     2670.24     43.48 o 
   1  11   2     1082.55     1128.02     28.46 o 
   2  11   2     2747.88     2401.67     37.44 o 
   3  11   2     7147.87     7125.15     91.65 o 
   4  11   2     4513.76     4485.58     83.98 o 
   5  11   2       20.44       24.90     19.21 o 
   6  11   2     1342.75     1303.23     31.33 o 
   7  11   2      602.26      579.93     30.10 o 
   8  11   2      908.06      939.34     32.15 o 
   9  11   2      538.24      554.13     33.65 o 
  10  11   2      490.01      450.98     34.31 o 
  11  11   2       34.79       24.31     37.54 o 
  12  11   2      141.79      133.61     41.17 o 
 -13  12   2      345.75      347.53     43.72 o 
 -12  12   2      124.84      141.02     38.49 o 
 -11  12   2       92.30       98.80     39.49 o 
 -10  12   2      389.92      422.19     36.11 o 
  -9  12   2     1513.22     1561.96     40.39 o 
  -8  12   2      112.11      113.58     31.94 o 
  -7  12   2     2824.18     2688.03     37.89 o 
  -6  12   2     2229.74     2206.26     36.23 o 
  -5  12   2      779.53      852.57     28.87 o 
  -4  12   2      836.29      853.48     27.62 o 
  -3  12   2     2334.25     2498.38     32.84 o 
  -2  12   2     2411.83     2419.24     32.54 o 
  -1  12   2     3131.97     2959.58     37.32 o 
   0  12   2     1101.24      987.03     29.48 o 
   1  12   2     1590.81     1713.88     32.88 o 
   2  12   2      802.42      844.06     29.46 o 
   3  12   2     2259.69     2262.01     35.13 o 
   4  12   2     3721.38     3839.61     50.10 o 
   5  12   2     1516.02     1511.95     28.04 o 
   6  12   2     1044.39     1050.82     32.15 o 
   7  12   2     1459.63     1539.55     33.96 o 
   8  12   2      177.42      182.05     29.18 o 
   9  12   2       21.35       24.09     29.34 o 
  10  12   2      318.87      333.66     35.81 o 
  11  12   2      360.80      376.78     41.78 o 
  12  12   2       20.81       10.88     37.30 o 
 -13  13   2        0.38      -18.32     42.62 o 
 -12  13   2      761.56      772.88     42.63 o 
 -11  13   2     1064.71     1104.73     52.55 o 
 -10  13   2     1111.85     1069.37     39.22 o 
  -9  13   2     1964.59     1957.93     64.92 o 
  -8  13   2      841.31      756.77     35.12 o 
  -7  13   2     1031.73      995.47     29.78 o 
  -6  13   2     1437.82     1492.93     33.00 o 
  -5  13   2     4072.71     4169.40     40.46 o 
  -4  13   2      945.95      887.46     28.90 o 
  -3  13   2     2446.05     2405.81     31.31 o 
  -2  13   2     5620.69     5724.30     47.70 o 
  -1  13   2     3298.64     3263.11     37.87 o 
   0  13   2      869.06      864.00     28.68 o 
   1  13   2     1561.53     1448.60     29.27 o 
   2  13   2      724.15      759.65     27.15 o 
   3  13   2     6358.14     6409.53     48.71 o 
   4  13   2     4830.68     4582.85     44.49 o 
   5  13   2      656.82      646.04     25.94 o 
   6  13   2       45.90       49.87     26.61 o 
   7  13   2       85.88       67.42     21.36 o 
   8  13   2      144.05      153.10     29.27 o 
   9  13   2     1091.48     1106.88     35.80 o 
  10  13   2      397.03      424.69     35.61 o 
  11  13   2      126.49      151.21     40.98 o 
 -13  14   2      502.83      480.35     46.24 o 
 -12  14   2      318.01      332.63     41.46 o 
 -11  14   2       16.57       16.65     36.46 o 
 -10  14   2      220.11      247.47     36.06 o 
  -9  14   2      372.63      369.06     34.85 o 
  -8  14   2      949.21      953.76     36.05 o 
  -7  14   2     3040.54     3014.08     38.50 o 
  -6  14   2     2985.81     2914.78     37.89 o 
  -5  14   2      523.77      540.78     26.96 o 
  -4  14   2       82.78       78.57     23.49 o 
  -3  14   2     1747.88     1844.91     27.64 o 
  -2  14   2     1468.19     1476.98     27.06 o 
  -1  14   2     3965.40     3689.33     53.78 o 
   0  14   2     2460.29     2419.35     33.15 o 
   1  14   2     1326.60     1233.90     29.89 o 
   2  14   2      748.35      679.92     24.92 o 
   3  14   2     1693.33     1815.90     32.72 o 
   4  14   2      705.18      656.27     29.31 o 
   5  14   2     1101.33     1056.98     29.00 o 
   6  14   2     1203.96     1269.62     29.84 o 
   7  14   2     1569.72     1569.38     39.11 o 
   8  14   2      527.15      550.00     30.52 o 
   9  14   2       64.09       23.60     35.13 o 
  10  14   2       25.16        1.34     36.37 o 
  11  14   2       64.42       73.24     33.62 o 
 -12  15   2      233.89      237.54     41.70 o 
 -11  15   2      992.23     1019.64     41.47 o 
 -10  15   2     1032.46     1078.15     40.77 o 
  -9  15   2      740.61      801.23     37.38 o 
  -8  15   2      301.15      293.20     33.31 o 
  -7  15   2      423.88      411.66     25.95 o 
  -6  15   2      705.41      699.09     25.86 o 
  -5  15   2     2759.81     2724.33     35.75 o 
  -4  15   2     2716.09     2635.86     36.06 o 
  -3  15   2     3698.95     3478.19     33.08 o 
  -2  15   2     2727.70     2708.35     31.93 o 
  -1  15   2      581.23      650.00     27.16 o 
   0  15   2      638.10      626.42     26.60 o 
   1  15   2      680.00      639.30     26.95 o 
   2  15   2     1707.57     1702.01     29.71 o 
   3  15   2     1693.24     1664.54     31.78 o 
   4  15   2     5913.07     5996.15     47.01 o 
   5  15   2     1054.51     1031.14     32.47 o 
   6  15   2      163.31      163.89     29.27 o 
   7  15   2      292.31      291.25     33.67 o 
   8  15   2       43.08       53.87     33.21 o 
   9  15   2     1017.11     1049.44     40.42 o 
  10  15   2       93.64      129.52     39.00 o 
  11  15   2      150.63      102.35     34.76 o 
 -12  16   2      189.54      186.51     41.37 o 
 -11  16   2       41.60       48.50     38.06 o 
 -10  16   2       70.31       74.87     36.66 o 
  -9  16   2      681.99      702.48     36.82 o 
  -8  16   2     2742.93     2698.90     37.41 o 
  -7  16   2     3251.09     3166.24     38.81 o 
  -6  16   2     2898.23     2911.88     34.64 o 
  -5  16   2      220.68      223.69     23.02 o 
  -4  16   2      410.77      411.09     26.12 o 
  -3  16   2       32.13       30.39     19.75 o 
  -2  16   2     1320.10     1338.88     24.65 o 
  -1  16   2     1895.84     1596.99     27.13 o 
   0  16   2     1452.26     1336.16     29.69 o 
   1  16   2      420.73      427.65     25.71 o 
   2  16   2      882.65      894.27     28.38 o 
   3  16   2      582.08      538.85     24.99 o 
   4  16   2      910.90      849.57     29.91 o 
   5  16   2     1256.61     1334.13     32.85 o 
   6  16   2     1008.99      958.83     29.90 o 
   7  16   2      731.45      675.11     30.74 o 
   8  16   2     1561.74     1580.98     41.81 o 
   9  16   2       88.08       89.63     29.25 o 
  10  16   2      218.02      212.45     39.85 o 
  11  16   2       66.91       66.50     41.87 o 
 -12  17   2      291.12      237.42     43.03 o 
 -11  17   2      350.84      342.68     40.11 o 
 -10  17   2      514.85      530.74     48.27 o 
  -9  17   2      321.39      308.61     26.28 o 
  -8  17   2      193.45      214.15     31.64 o 
  -7  17   2       85.24       96.84     23.71 o 
  -6  17   2      747.84      748.70     26.36 o 
  -5  17   2      876.46      840.80     29.78 o 
  -4  17   2     1786.57     1697.30     28.00 o 
  -3  17   2     1121.42     1129.47     25.71 o 
  -2  17   2     1588.26     1534.22     26.79 o 
  -1  17   2      541.25      526.55     23.56 o 
   0  17   2     1989.88     1974.53     32.53 o 
   1  17   2     1747.40     1785.95     32.12 o 
   2  17   2     1118.61     1123.29     29.08 o 
   3  17   2     3242.09     3310.20     37.19 o 
   4  17   2     1814.28     1785.82     32.64 o 
   5  17   2      438.32      447.51     29.00 o 
   6  17   2      779.45      740.27     31.96 o 
   7  17   2      154.91      151.51     33.56 o 
   8  17   2      793.48      805.50     38.94 o 
   9  17   2      936.49      985.52     35.25 o 
  10  17   2      200.50      218.42     40.19 o 
  11  17   2       52.70       66.40     42.28 o 
 -12  18   2      162.22      156.67     43.26 o 
 -11  18   2       19.41       47.00     39.45 o 
 -10  18   2      100.11      111.74     36.98 o 
  -9  18   2      468.30      491.44     37.24 o 
  -8  18   2      564.30      568.72     31.83 o 
  -7  18   2      634.76      671.66     27.73 o 
  -6  18   2     1210.41     1149.35     27.88 o 
  -5  18   2      136.26      120.01     22.69 o 
  -4  18   2      753.54      763.48     28.13 o 
  -3  18   2      326.72      326.87     20.50 o 
  -2  18   2     2855.58     2674.17     32.36 o 
  -1  18   2     3168.88     3081.41     58.30 o 
   0  18   2     2722.92     2697.06     35.58 o 
   1  18   2      373.90      349.82     22.83 o 
   2  18   2      756.01      741.59     24.61 o 
   3  18   2      221.99      198.08     26.00 o 
   4  18   2     2363.38     2367.66     30.42 o 
   5  18   2      829.14      791.90     29.66 o 
   6  18   2     1029.18     1071.97     29.89 o 
   7  18   2      894.59      892.26     37.23 o 
   8  18   2      564.35      592.28     37.48 o 
   9  18   2        2.34       22.67     29.69 o 
  10  18   2      134.79      141.62     33.27 o 
 -11  19   2      481.83      435.81     35.77 o 
 -10  19   2      210.51      199.42     31.74 o 
  -9  19   2      140.11      159.29     36.18 o 
  -8  19   2      172.51      141.84     26.17 o 
  -7  19   2      298.84      288.21     25.34 o 
  -6  19   2      692.16      694.72     30.00 o 
  -5  19   2      167.17      226.43     27.83 o 
  -4  19   2     1126.89     1113.51     29.69 o 
  -3  19   2      160.51      174.08     19.84 o 
  -2  19   2      349.75      326.33     20.78 o 
  -1  19   2      341.90      358.08     23.61 o 
   0  19   2     1285.32     1191.98     29.55 o 
   1  19   2      752.19      731.16     24.89 o 
   2  19   2      152.14      164.46     22.15 o 
   3  19   2     1236.00     1189.36     25.28 o 
   4  19   2      406.48      440.43     29.09 o 
   5  19   2      474.03      482.43     25.78 o 
   6  19   2       79.51       69.91     25.10 o 
   7  19   2       82.03       67.25     30.51 o 
   8  19   2      506.48      478.65     37.68 o 
   9  19   2      967.17     1072.65     42.42 o 
  10  19   2      369.05      368.47     43.18 o 
 -11  20   2        3.92       28.50     40.27 o 
 -10  20   2      307.79      355.96     39.15 o 
  -9  20   2       37.83       38.65     29.37 o 
  -8  20   2       84.64       90.69     25.73 o 
  -7  20   2       46.31       57.70     23.61 o 
  -6  20   2      265.47      239.14     28.81 o 
  -5  20   2      139.11      145.27     23.21 o 
  -4  20   2      483.95      491.62     22.46 o 
  -3  20   2     2009.52     2049.90     29.53 o 
  -2  20   2      307.42      292.94     22.45 o 
  -1  20   2     1783.44     1726.11     73.85 o 
   0  20   2     2340.83     2403.54     34.72 o 
   1  20   2      716.48      755.88     28.39 o 
   2  20   2      135.28      142.65     26.06 o 
   3  20   2      125.85      143.29     26.09 o 
   4  20   2     1517.74     1431.65     32.73 o 
   5  20   2      894.07      938.22     28.52 o 
   6  20   2      449.27      501.85     32.44 o 
   7  20   2     1235.46     1204.58     32.52 o 
   8  20   2       79.04       99.13     30.43 o 
   9  20   2        6.62       -7.23     38.81 o 
  10  20   2      246.36      193.32     42.92 o 
 -11  21   2      361.51      303.07     37.11 o 
 -10  21   2      211.66      215.68     39.68 o 
  -9  21   2       39.21       27.74     30.31 o 
  -8  21   2       80.13       72.11     31.94 o 
  -7  21   2       58.66       68.69     23.98 o 
  -6  21   2      357.68      356.07     29.76 o 
  -5  21   2        9.14       14.87     26.47 o 
  -4  21   2     2710.87     2742.39     61.28 o 
  -3  21   2      132.44      107.42     19.98 o 
  -2  21   2      499.28      491.42     21.42 o 
  -1  21   2      525.95      535.35     25.71 o 
   0  21   2     3465.03     3436.23     36.54 o 
   1  21   2      769.28      747.80     27.97 o 
   2  21   2     1833.26     1815.87     30.28 o 
   3  21   2     2131.49     2193.14     34.07 o 
   4  21   2      708.40      690.85     25.88 o 
   5  21   2       64.39       45.88     28.32 o 
   6  21   2       40.47       48.06     29.87 o 
   7  21   2      339.57      342.91     28.99 o 
   8  21   2      151.01      165.70     37.59 o 
   9  21   2     1065.21     1122.67     45.29 o 
  10  21   2      394.94      331.17     45.33 o 
 -10  22   2      175.52      169.34     34.06 o 
  -9  22   2      111.27      141.27     35.93 o 
  -8  22   2      284.47      300.49     33.09 o 
  -7  22   2      827.93      829.00     29.44 o 
  -6  22   2      322.50      304.57     24.80 o 
  -5  22   2      196.59      210.01     23.89 o 
  -4  22   2      539.81      539.67     31.13 o 
  -3  22   2     1278.64     1306.24     25.04 o 
  -2  22   2       89.23       83.03     22.45 o 
  -1  22   2     4137.74     4052.57     90.37 o 
   0  22   2      209.74      222.38     26.97 o 
   1  22   2      541.91      522.40     22.79 o 
   2  22   2      540.57      546.44     28.38 o 
   3  22   2       81.95       57.10     26.87 o 
   4  22   2      247.29      243.70     24.56 o 
   5  22   2      232.01      247.17     25.34 o 
   6  22   2      468.77      457.67     25.46 o 
   7  22   2      621.22      656.29     35.28 o 
   8  22   2      757.61      801.89     41.99 o 
   9  22   2      183.49      150.93     41.85 o 
 -10  23   2       62.58       52.09     40.61 o 
  -9  23   2       67.49       54.87     29.14 o 
  -8  23   2      223.27      201.38     27.61 o 
  -7  23   2      176.81      202.54     26.96 o 
  -6  23   2      323.72      341.45     30.85 o 
  -5  23   2      689.48      708.27     30.05 o 
  -4  23   2     1138.21     1103.63     30.49 o 
  -3  23   2      686.98      714.46     23.56 o 
  -2  23   2     2022.40     2048.03     34.04 o 
  -1  23   2      327.90      342.57     27.31 o 
   0  23   2     1215.31     1161.90     30.33 o 
   1  23   2     1031.82     1039.05     33.03 o 
   2  23   2     1682.11     1648.84     44.52 o 
   3  23   2      277.78      281.15     27.55 o 
   4  23   2      614.02      610.97     29.81 o 
   5  23   2      126.32      135.44     30.30 o 
   6  23   2       81.94      103.83     30.69 o 
   7  23   2      405.86      387.60     34.87 o 
   8  23   2      315.45      351.72     41.23 o 
   9  23   2      602.84      513.69     38.37 o 
 -10  24   2       41.77       54.32     41.45 o 
  -9  24   2      278.43      317.03     38.07 o 
  -8  24   2      434.83      507.56     35.20 o 
  -7  24   2      405.14      390.80     25.05 o 
  -6  24   2      762.96      770.98     31.46 o 
  -5  24   2       29.29       37.30     28.12 o 
  -4  24   2      234.65      210.88     27.59 o 
  -3  24   2      393.56      395.10     24.80 o 
  -2  24   2     1032.80      983.43     30.74 o 
  -1  24   2     1816.05     1785.29     33.39 o 
   0  24   2      928.70      900.56     30.11 o 
   1  24   2      585.93      606.07     26.00 o 
   2  24   2      235.30      259.80     28.29 o 
   3  24   2      579.31      538.74     29.79 o 
   4  24   2      685.17      746.34     30.68 o 
   5  24   2      880.76      914.04     28.92 o 
   6  24   2      198.49      228.73     32.34 o 
   7  24   2      350.81      385.99     27.46 o 
   8  24   2      168.35      158.84     41.68 o 
  -9  25   2      548.41      598.32     40.04 o 
  -8  25   2       19.97       13.40     33.58 o 
  -7  25   2      338.83      321.19     29.70 o 
  -6  25   2      348.51      335.97     30.35 o 
  -5  25   2      471.01      541.45     30.20 o 
  -4  25   2      148.28      162.44     21.68 o 
  -3  25   2      904.13      892.24     26.85 o 
  -2  25   2      388.44      402.08     29.02 o 
  -1  25   2       88.21      107.05     27.63 o 
   0  25   2      237.34      237.92     28.17 o 
   1  25   2      489.37      486.49     29.31 o 
   2  25   2      578.98      602.58     25.70 o 
   3  25   2      756.11      737.20     27.95 o 
   4  25   2      543.73      553.87     32.27 o 
   5  25   2       22.05       19.86     29.50 o 
   6  25   2      222.22      252.65     33.13 o 
   7  25   2       31.35       40.53     34.41 o 
   8  25   2      187.10      166.57     41.20 o 
  -9  26   2      149.89      128.49     38.60 o 
  -8  26   2      546.80      576.49     37.87 o 
  -7  26   2      275.63      306.81     28.54 o 
  -6  26   2      180.14      211.28     32.52 o 
  -5  26   2      187.64      206.01     29.61 o 
  -4  26   2        8.02        4.39     28.07 o 
  -3  26   2      367.66      347.03     26.55 o 
  -2  26   2      392.23      444.83     25.53 o 
  -1  26   2      585.86      583.23     29.46 o 
   0  26   2      531.25      526.58     29.34 o 
   1  26   2      454.15      506.93     29.61 o 
   2  26   2       46.69       27.46     27.38 o 
   3  26   2      303.07      367.34     29.94 o 
   4  26   2      135.77      187.90     31.64 o 
   5  26   2      428.99      507.73     28.67 o 
   6  26   2      281.05      305.45     29.83 o 
   7  26   2      214.03      178.24     36.96 o 
   8  26   2       70.38       92.78     34.72 o 
  -8  27   2       21.43       24.98     35.53 o 
  -7  27   2        2.32       -6.58     29.51 o 
  -6  27   2      452.56      503.23     29.92 o 
  -5  27   2      419.70      412.73     27.79 o 
  -4  27   2      424.18      489.38     30.63 o 
  -3  27   2      776.79      774.11     38.26 o 
  -2  27   2      503.59      573.80     31.51 o 
  -1  27   2      114.51      125.89     25.33 o 
   0  27   2      136.67      174.62     24.77 o 
   1  27   2       14.71       24.50     28.05 o 
   2  27   2      853.79      899.52     28.38 o 
   3  27   2      558.46      529.95     31.19 o 
   4  27   2      314.46      314.46     25.21 o 
   5  27   2       98.84       91.00     31.33 o 
   6  27   2       54.55       86.10     35.13 o 
   7  27   2       13.19       18.85     35.77 o 
  -8  28   2      458.27      417.39     33.17 o 
  -7  28   2      316.37      321.43     31.40 o 
  -6  28   2      475.65      446.15     29.61 o 
  -5  28   2      122.17      148.91     25.09 o 
  -4  28   2       41.87       28.35     37.48 o 
  -3  28   2      100.04      128.38     35.75 o 
  -2  28   2      364.82      391.48     30.94 o 
  -1  28   2      536.53      526.30     28.18 o 
   0  28   2      239.04      279.19     29.96 o 
   1  28   2      900.93      918.90     29.42 o 
   2  28   2      157.82      168.93     30.61 o 
   3  28   2      103.98       91.94     31.35 o 
   4  28   2       59.66       52.56     31.26 o 
   5  28   2       65.25       76.97     27.31 o 
   6  28   2       83.83       97.67     33.84 o 
   7  28   2      121.87      131.09     38.46 o 
  -7  29   2       11.27       25.22     36.84 o 
  -6  29   2      139.93      155.68     33.71 o 
  -5  29   2      570.87      583.50     29.95 o 
  -4  29   2      361.07      355.39     39.69 o 
  -3  29   2      527.76      603.41     40.29 o 
  -2  29   2      241.99      284.74     38.09 o 
  -1  29   2       56.46       79.38     30.53 o 
   0  29   2      107.90      135.12     30.24 o 
   1  29   2      201.03      211.73     23.78 o 
   2  29   2      839.90      833.99     30.73 o 
   3  29   2      578.48      592.94     29.21 o 
   4  29   2      414.81      474.80     33.77 o 
   5  29   2      157.69      150.71     28.86 o 
   6  29   2       29.60       17.45     36.21 o 
  -6  30   2      717.84      723.06     33.04 o 
  -5  30   2       70.57       85.50     41.32 o 
  -4  30   2       46.19       69.75     39.36 o 
  -3  30   2        9.24        8.93     31.60 o 
  -2  30   2      367.29      426.87     34.56 o 
  -1  30   2      690.99      691.48     34.11 o 
   0  30   2      322.71      349.37     29.07 o 
   1  30   2      474.20      532.49     33.26 o 
   2  30   2      177.35      189.86     27.38 o 
   3  30   2        4.47       -3.10     27.52 o 
   4  30   2      172.74      184.80     29.25 o 
   5  30   2      121.97      155.31     34.59 o 
  -6  31   2       96.83       72.52     37.94 o 
  -5  31   2      165.79      142.82     43.98 o 
  -4  31   2      278.42      283.32     35.41 o 
  -3  31   2      336.72      357.53     41.56 o 
  -2  31   2      201.41      235.58     33.73 o 
  -1  31   2       26.62       41.42     25.03 o 
   0  31   2      223.55      250.37     28.89 o 
   1  31   2       13.82       19.44     32.48 o 
   2  31   2      288.80      323.51     33.34 o 
   3  31   2      150.02      146.42     33.66 o 
   4  31   2      235.92      198.80     35.03 o 
  -4  32   2       28.58       36.41     34.54 o 
  -3  32   2       68.77       57.78     33.16 o 
  -2  32   2      240.76      270.24     41.77 o 
  -1  32   2      453.58      460.91     34.97 o 
   0  32   2      149.65      156.57     33.63 o 
   1  32   2      522.17      465.97     31.91 o 
   2  32   2      130.00      149.39     34.08 o 
   3  32   2       43.75       65.17     34.38 o 
  -3  33   2      215.63      194.13     44.14 o 
  -2  33   2        1.48      -12.75     42.75 o 
  -1  33   2       26.21       41.23     42.29 o 
   0  33   2      380.79      309.90     31.09 o 
   1  33   2      150.57      171.07     34.47 o 
   2  33   2      125.82       81.54     35.36 o 
  -3 -33   3       81.80       92.27     23.02 o 
  -2 -33   3      346.86      299.15     24.03 o 
  -1 -33   3      504.43      407.12     26.28 o 
   0 -33   3      203.86      171.18     27.42 o 
   1 -33   3       35.66       51.40     24.98 o 
  -4 -32   3      487.47      465.78     22.07 o 
  -3 -32   3      131.74       89.83     22.95 o 
  -2 -32   3       83.18       90.45     23.86 o 
  -1 -32   3       63.01       74.08     25.81 o 
   0 -32   3      127.13      125.24     26.37 o 
   1 -32   3       55.99       70.44     23.88 o 
   2 -32   3      248.92      223.40     27.38 o 
   3 -32   3      225.31      192.15     26.17 o 
  -6 -31   3       67.14       84.10     51.23 o 
  -5 -31   3      112.61       95.57     24.77 o 
  -4 -31   3        4.25        1.64     23.25 o 
  -3 -31   3       68.42       64.61     23.73 o 
  -2 -31   3      185.53      188.32     23.44 o 
  -1 -31   3      471.26      439.62     24.52 o 
   0 -31   3       86.63      121.04     23.44 o 
   1 -31   3      355.20      334.67     26.16 o 
   2 -31   3       19.85       32.32     23.11 o 
   3 -31   3       92.40       88.70     24.93 o 
   4 -31   3      228.29      200.87     29.21 o 
  -6 -30   3      161.71      134.79     23.51 o 
  -5 -30   3      236.38      210.30     24.69 o 
  -4 -30   3       67.35       72.86     23.26 o 
  -3 -30   3      500.20      516.41     23.97 o 
  -2 -30   3       51.72       42.73     24.21 o 
  -1 -30   3       57.00       70.81     23.95 o 
   0 -30   3      533.48      584.90     25.69 o 
   1 -30   3        0.99        5.07     24.33 o 
   2 -30   3      255.52      224.69     23.08 o 
   3 -30   3      596.80      552.08     23.74 o 
   4 -30   3      244.31      242.46     25.73 o 
   5 -30   3       98.61      109.42     28.66 o 
  -7 -29   3      463.79      461.29     32.19 o 
  -6 -29   3      368.04      337.71     26.04 o 
  -5 -29   3       96.33       87.97     21.66 o 
  -4 -29   3       72.20       88.83     22.82 o 
  -3 -29   3       81.44       82.39     24.78 o 
  -2 -29   3      580.10      523.12     23.07 o 
  -1 -29   3      399.12      439.30     24.87 o 
   0 -29   3      267.09      269.61     24.43 o 
   1 -29   3      191.43      191.28     22.31 o 
   2 -29   3       60.82       71.50     23.81 o 
   3 -29   3       36.87       47.97     24.41 o 
   4 -29   3      188.87      203.73     24.06 o 
   5 -29   3      149.80      140.25     25.42 o 
  -8 -28   3       83.65       74.99     32.23 o 
  -7 -28   3       38.53       40.91     30.97 o 
  -6 -28   3      121.64      137.99     24.20 o 
  -5 -28   3      312.50      281.11     22.52 o 
  -4 -28   3      171.10      169.34     20.85 o 
  -3 -28   3      960.05      993.72     25.95 o 
  -2 -28   3      202.34      206.42     23.59 o 
  -1 -28   3       16.75       15.72     20.85 o 
   0 -28   3      187.70      191.11     23.36 o 
   1 -28   3       71.00       95.65     22.99 o 
   2 -28   3      417.28      416.38     24.60 o 
   3 -28   3      158.94      194.63     24.36 o 
   4 -28   3      139.48      137.37     23.01 o 
   5 -28   3       29.53       29.59     26.35 o 
   6 -28   3       83.65       92.15     29.21 o 
  -8 -27   3      517.12      552.00     36.74 o 
  -7 -27   3      515.53      535.87     27.54 o 
  -6 -27   3      283.63      327.35     27.19 o 
  -5 -27   3       40.41       59.69     24.88 o 
  -4 -27   3       40.85       55.49     21.32 o 
  -3 -27   3      201.75      206.90     22.98 o 
  -2 -27   3      255.28      267.54     21.11 o 
  -1 -27   3      393.74      427.63     23.39 o 
   0 -27   3      275.95      276.72     18.57 o 
   1 -27   3       43.95       46.71     20.80 o 
   2 -27   3      323.08      299.18     21.76 o 
   3 -27   3       73.67       88.46     24.58 o 
   4 -27   3      201.57      177.58     21.25 o 
   5 -27   3      285.89      298.22     26.41 o 
   6 -27   3      146.88      143.80     25.11 o 
   7 -27   3      148.33      135.85     34.37 o 
  -9 -26   3      225.71      220.13     28.79 o 
  -8 -26   3      124.20      125.23     29.64 o 
  -7 -26   3       32.11       46.08     29.28 o 
  -6 -26   3      390.99      436.29     27.88 o 
  -5 -26   3      477.82      497.18     23.27 o 
  -4 -26   3      428.31      473.23     21.67 o 
  -3 -26   3      519.18      457.22     21.67 o 
  -2 -26   3       57.30       71.38     20.14 o 
  -1 -26   3       50.36       48.58     18.45 o 
   0 -26   3       83.51       94.57     21.58 o 
   1 -26   3      318.81      301.04     18.27 o 
   2 -26   3      570.99      578.99     22.11 o 
   3 -26   3      612.00      626.75     24.94 o 
   4 -26   3      297.98      305.56     22.88 o 
   5 -26   3       56.29       65.66     24.75 o 
   6 -26   3      141.10      161.74     28.08 o 
   7 -26   3       61.96       63.20     28.85 o 
  -9 -25   3      228.74      240.85     30.89 o 
  -8 -25   3      353.49      374.69     34.24 o 
  -7 -25   3      475.99      526.39     26.88 o 
  -6 -25   3      274.81      262.37     25.43 o 
  -5 -25   3       18.12       30.44     20.81 o 
  -4 -25   3      148.07      141.92     19.85 o 
  -3 -25   3      293.59      309.49     20.19 o 
  -2 -25   3      641.33      679.14     19.05 o 
  -1 -25   3      584.07      562.10     21.04 o 
   0 -25   3      360.30      383.51     22.03 o 
   1 -25   3      181.04      179.91     21.79 o 
   2 -25   3      728.08      683.38     23.60 o 
   3 -25   3       85.45       68.91     22.46 o 
   4 -25   3      672.71      705.29     25.91 o 
   5 -25   3      665.26      663.86     25.24 o 
   6 -25   3      214.75      234.08     28.61 o 
   7 -25   3      133.51      138.50     31.46 o 
   8 -25   3       39.75       37.47     34.86 o 
 -10 -24   3      381.86      354.30     34.10 o 
  -9 -24   3      160.30      172.84     35.45 o 
  -8 -24   3      473.40      497.17     29.73 o 
  -7 -24   3      109.60      110.04     28.11 o 
  -6 -24   3      791.88      787.26     27.86 o 
  -5 -24   3      810.48      832.55     23.22 o 
  -4 -24   3      265.25      254.78     25.22 o 
  -3 -24   3      942.82     1005.12     22.61 o 
  -2 -24   3      960.06      890.77     23.23 o 
  -1 -24   3      514.58      506.54     22.03 o 
   0 -24   3      132.13      143.47     19.29 o 
   1 -24   3      980.16     1004.55     23.51 o 
   2 -24   3     1665.47     1625.09     25.20 o 
   3 -24   3      978.16      945.55     21.68 o 
   4 -24   3      379.31      415.96     23.60 o 
   5 -24   3        8.81       11.99     20.78 o 
   6 -24   3      275.80      321.73     24.97 o 
   7 -24   3      164.73      180.11     31.70 o 
   8 -24   3      217.18      213.15     29.59 o 
 -10 -23   3      252.76      248.99     42.60 o 
  -9 -23   3      294.95      349.21     35.74 o 
  -8 -23   3      437.15      499.30     31.39 o 
  -7 -23   3      433.45      453.79     28.13 o 
  -6 -23   3        0.78        7.78     22.39 o 
  -5 -23   3       77.36       86.53     19.54 o 
  -4 -23   3       54.65       57.38     23.88 o 
  -3 -23   3      794.55      730.97     19.76 o 
  -2 -23   3     1711.22     1595.85     25.43 o 
  -1 -23   3      713.21      715.03     22.66 o 
   0 -23   3      824.38      809.03     22.83 o 
   1 -23   3      246.01      269.40     19.48 o 
   2 -23   3      463.91      476.50     21.91 o 
   3 -23   3      232.71      217.91     20.19 o 
   4 -23   3      560.71      585.93     24.58 o 
   5 -23   3      796.95      821.63     27.01 o 
   6 -23   3      595.41      649.42     25.81 o 
   7 -23   3      588.97      635.21     32.29 o 
   8 -23   3      461.56      459.07     34.89 o 
 -11 -22   3      463.14      384.31     37.68 o 
 -10 -22   3       85.06      112.64     39.72 o 
  -9 -22   3      347.38      331.48     30.12 o 
  -8 -22   3       88.06      109.87     26.65 o 
  -7 -22   3      372.67      395.43     31.51 o 
  -6 -22   3      306.54      339.93     24.65 o 
  -5 -22   3      791.17      723.06     22.58 o 
  -4 -22   3      197.17      240.97     22.23 o 
  -3 -22   3      469.79      446.23     20.24 o 
  -2 -22   3     3309.05     3270.80     28.98 o 
  -1 -22   3      278.50      269.24     19.40 o 
   0 -22   3     1063.54     1084.73     22.11 o 
   1 -22   3      817.61      858.78     21.40 o 
   2 -22   3     1770.46     1647.40     24.57 o 
   3 -22   3     1804.76     1850.02     26.79 o 
   4 -22   3      266.92      251.52     22.19 o 
   5 -22   3      192.94      178.91     23.71 o 
   6 -22   3       90.84      113.32     24.81 o 
   7 -22   3      303.09      302.40     30.75 o 
   8 -22   3      492.51      494.74     34.07 o 
   9 -22   3      459.66      401.56     32.72 o 
 -11 -21   3       58.78       42.48     42.05 o 
 -10 -21   3      276.94      244.40     42.30 o 
  -9 -21   3      196.92      200.07     33.97 o 
  -8 -21   3      951.52      920.17     30.55 o 
  -7 -21   3     1018.25     1039.72     32.61 o 
  -6 -21   3      178.20      209.69     24.03 o 
  -5 -21   3        1.69        7.73     20.97 o 
  -4 -21   3      114.64      116.30     21.31 o 
  -3 -21   3      216.06      222.77     17.38 o 
  -2 -21   3     1308.93     1342.97     23.86 o 
  -1 -21   3     3624.57     3440.27     29.31 o 
   0 -21   3     1045.92     1052.84     23.18 o 
   1 -21   3      801.85      799.10     20.96 o 
   2 -21   3     1406.21     1382.52     24.60 o 
   3 -21   3      490.99      497.53     22.15 o 
   4 -21   3     1850.74     1841.99     27.79 o 
   5 -21   3     1432.29     1481.30     27.72 o 
   6 -21   3      581.59      567.15     26.88 o 
   7 -21   3      564.08      526.31     26.97 o 
   8 -21   3      416.85      411.76     26.82 o 
   9 -21   3        3.95        5.95     34.18 o 
 -11 -20   3      441.04      475.48     43.33 o 
 -10 -20   3       53.56       35.23     31.75 o 
  -9 -20   3       97.77       86.42     32.64 o 
  -8 -20   3       10.47       26.85     25.96 o 
  -7 -20   3      911.85      954.63     28.11 o 
  -6 -20   3      623.26      631.21     25.60 o 
  -5 -20   3     1465.48     1384.09     26.97 o 
  -4 -20   3       75.81       97.27     20.14 o 
  -3 -20   3      536.93      588.84     23.85 o 
  -2 -20   3       21.68       32.78     17.37 o 
  -1 -20   3      144.45      143.70     17.16 o 
   0 -20   3     1503.53     1477.21     23.10 o 
   1 -20   3      929.00      876.10     20.57 o 
   2 -20   3     1239.68     1272.01     24.07 o 
   3 -20   3     3188.76     3098.90     30.38 o 
   4 -20   3      462.19      479.23     23.04 o 
   5 -20   3      255.11      278.27     21.03 o 
   6 -20   3       16.41       13.08     24.08 o 
   7 -20   3       46.36       64.41     24.88 o 
   8 -20   3      936.64      924.27     30.79 o 
   9 -20   3      427.23      456.59     35.50 o 
 -12 -19   3       36.26       65.19     44.01 o 
 -11 -19   3       69.64       77.42     40.67 o 
 -10 -19   3      290.43      350.63     49.26 o 
  -9 -19   3      204.98      226.90     28.25 o 
  -8 -19   3      187.77      232.79     27.07 o 
  -7 -19   3      669.91      738.53     31.06 o 
  -6 -19   3       86.43       69.70     21.82 o 
  -5 -19   3     1229.33     1169.51     25.92 o 
  -4 -19   3      185.38      165.99     20.62 o 
  -3 -19   3      108.34      115.18     19.76 o 
  -2 -19   3     1280.14     1185.78     21.81 o 
  -1 -19   3     3124.52     3205.16     27.65 o 
   0 -19   3      204.26      210.53     18.21 o 
   1 -19   3      529.51      528.43     17.74 o 
   2 -19   3        4.00       -2.14     17.28 o 
   3 -19   3     1680.65     1657.98     23.13 o 
   4 -19   3     3031.81     2914.68     30.01 o 
   5 -19   3     1146.23     1144.73     27.70 o 
   6 -19   3      299.70      332.55     23.76 o 
   7 -19   3      389.37      435.57     28.99 o 
   8 -19   3      111.43      131.26     29.61 o 
   9 -19   3       31.97       38.24     32.65 o 
  10 -19   3       34.09       50.06     37.41 o 
 -12 -18   3      304.41      293.70     43.84 o 
 -11 -18   3      405.88      430.44     34.96 o 
 -10 -18   3      226.19      239.14     37.65 o 
  -9 -18   3      156.63      151.92     31.99 o 
  -8 -18   3      155.95      132.43     29.64 o 
  -7 -18   3      258.71      269.77     25.36 o 
  -6 -18   3     1284.14     1273.79     29.36 o 
  -5 -18   3     1233.26     1258.92     26.28 o 
  -4 -18   3      189.67      167.52     21.95 o 
  -3 -18   3      714.46      740.43     24.24 o 
  -2 -18   3      643.73      578.56     21.07 o 
  -1 -18   3      317.88      311.17     20.20 o 
   0 -18   3      446.23      481.64     18.07 o 
   1 -18   3       53.35       44.74     17.14 o 
   2 -18   3     1422.26     1382.58     22.74 o 
   3 -18   3      555.15      497.32     21.84 o 
   4 -18   3      121.64      115.96     19.76 o 
   5 -18   3      207.73      189.77     22.25 o 
   6 -18   3       18.80       35.20     25.31 o 
   7 -18   3      278.23      266.23     27.20 o 
   8 -18   3      551.31      589.58     30.83 o 
   9 -18   3      434.95      414.43     34.20 o 
  10 -18   3      124.43      104.41     36.55 o 
 -12 -17   3      195.91      183.17     42.94 o 
 -11 -17   3      108.63      114.95     38.87 o 
 -10 -17   3      311.13      313.08     39.22 o 
  -9 -17   3      395.55      442.07     30.98 o 
  -8 -17   3      812.40      813.84     32.62 o 
  -7 -17   3     1132.24     1127.77     30.80 o 
  -6 -17   3     1529.68     1583.15     29.65 o 
  -5 -17   3      830.27      859.09     24.74 o 
  -4 -17   3      167.28      157.18     20.12 o 
  -3 -17   3      211.54      180.01     17.97 o 
  -2 -17   3     3797.02     4024.37     43.13 o 
  -1 -17   3     5317.29     5240.00     38.03 o 
   0 -17   3     1956.25     1861.09     23.26 o 
   1 -17   3      754.13      783.24     19.97 o 
   2 -17   3      911.04      883.18     22.43 o 
   3 -17   3      988.21      986.99     23.84 o 
   4 -17   3     3781.21     3676.55     54.26 o 
   5 -17   3     2066.69     2101.79     29.82 o 
   6 -17   3      578.85      542.74     27.36 o 
   7 -17   3      963.10      984.48     27.35 o 
   8 -17   3      267.84      283.35     29.82 o 
   9 -17   3      103.92      114.58     32.03 o 
  10 -17   3       54.90       51.29     34.68 o 
 -12 -16   3      301.50      330.53     42.62 o 
 -11 -16   3     1033.44     1047.10     43.07 o 
 -10 -16   3     1406.74     1437.42     43.03 o 
  -9 -16   3      393.59      354.53     27.00 o 
  -8 -16   3      419.93      444.07     24.21 o 
  -7 -16   3      295.30      272.48     24.26 o 
  -6 -16   3     2940.95     2840.06     36.16 o 
  -5 -16   3     1928.02     1810.46     28.29 o 
  -4 -16   3     1284.60     1258.11     26.99 o 
  -3 -16   3     3569.24     3380.18     33.66 o 
  -2 -16   3     1514.82     1490.31     22.36 o 
  -1 -16   3      227.47      251.27     19.29 o 
   0 -16   3      749.52      837.01     21.56 o 
   1 -16   3      863.18      836.33     21.70 o 
   2 -16   3     2460.30     2259.25     26.41 o 
   3 -16   3     4022.23     4039.78     38.52 o 
   4 -16   3     1528.47     1442.74     25.69 o 
   5 -16   3      197.79      228.62     22.37 o 
   6 -16   3      370.72      404.45     25.42 o 
   7 -16   3       97.25      130.01     30.48 o 
   8 -16   3      361.14      386.18     32.42 o 
   9 -16   3      575.81      569.79     28.87 o 
  10 -16   3      132.13      134.79     33.74 o 
 -13 -15   3      531.80      464.98     54.21 o 
 -12 -15   3      277.31      259.36     42.33 o 
 -11 -15   3       58.45       80.45     38.48 o 
 -10 -15   3      439.67      453.93     32.07 o 
  -9 -15   3      169.76      197.67     25.89 o 
  -8 -15   3     2134.89     2151.60     37.86 o 
  -7 -15   3     2442.43     2354.83     36.37 o 
  -6 -15   3     2031.94     2094.82     39.11 o 
  -5 -15   3      245.66      240.69     21.61 o 
  -4 -15   3      139.31      113.47     22.28 o 
  -3 -15   3       78.09       91.46     20.82 o 
  -2 -15   3     1342.11     1283.02     22.36 o 
  -1 -15   3     1461.46     1215.58     22.67 o 
   0 -15   3      917.81      965.28     20.69 o 
   1 -15   3      591.08      516.15     20.66 o 
   2 -15   3     1806.43     1766.94     23.71 o 
   3 -15   3      416.70      379.56     20.83 o 
   4 -15   3       60.99       63.59     20.49 o 
   5 -15   3      557.11      560.99     26.06 o 
   6 -15   3      256.39      234.69     28.40 o 
   7 -15   3     1451.34     1395.28     31.54 o 
   8 -15   3      292.08      309.19     32.10 o 
   9 -15   3      116.47      122.72     28.28 o 
  10 -15   3        6.80       11.00     36.36 o 
  11 -15   3      168.17      154.14     36.98 o 
 -13 -14   3      109.27      121.26     43.81 o 
 -12 -14   3      446.88      442.08     42.10 o 
 -11 -14   3      611.61      605.41     39.41 o 
 -10 -14   3      453.85      532.52     41.96 o 
  -9 -14   3       21.04       40.52     24.32 o 
  -8 -14   3     1228.11     1203.20     30.34 o 
  -7 -14   3       43.97       53.87     26.90 o 
  -6 -14   3     3697.99     3809.69     40.09 o 
  -5 -14   3     1901.72     1867.45     31.79 o 
  -4 -14   3     1720.97     1571.70     26.83 o 
  -3 -14   3     3615.92     3527.81     33.44 o 
  -2 -14   3     2242.15     2155.38     25.74 o 
  -1 -14   3     1291.06     1295.19     21.99 o 
   0 -14   3      670.11      638.16     19.47 o 
   1 -14   3      968.87     1081.10     20.42 o 
   2 -14   3        5.02        4.70     18.69 o 
   3 -14   3     2216.76     2144.21     28.85 o 
   4 -14   3     1081.78     1127.49     27.48 o 
   5 -14   3     1323.49     1316.21     32.20 o 
   6 -14   3        5.72       10.61     28.23 o 
   7 -14   3      307.54      328.02     28.61 o 
   8 -14   3      774.16      809.72     33.72 o 
   9 -14   3      200.06      220.85     32.46 o 
  10 -14   3      272.16      271.52     36.21 o 
  11 -14   3       33.89       48.62     38.24 o 
 -13 -13   3      640.58      609.34     47.18 o 
 -12 -13   3      227.86      238.25     40.49 o 
 -11 -13   3       32.60       28.03     37.09 o 
 -10 -13   3      247.35      288.43     35.26 o 
  -9 -13   3      416.36      450.45     23.73 o 
  -8 -13   3      176.24      180.98     26.39 o 
  -7 -13   3     1862.65     1782.13     35.29 o 
  -6 -13   3     2084.66     1999.30     32.33 o 
  -5 -13   3      317.38      270.89     23.28 o 
  -4 -13   3     2510.54     2661.78     33.74 o 
  -3 -13   3      149.41      222.61     22.30 o 
  -2 -13   3     3932.17     3780.73     49.06 o 
  -1 -13   3     2131.57     2127.25     24.55 o 
   0 -13   3      294.02      292.42     17.84 o 
   1 -13   3      801.39      941.38     19.99 o 
   2 -13   3      933.55     1017.29     24.91 o 
   3 -13   3     1599.40     1617.38     26.51 o 
   4 -13   3     3495.14     3398.78     34.15 o 
   5 -13   3      559.92      532.69     29.54 o 
   6 -13   3       48.65       68.72     26.77 o 
   7 -13   3     1753.92     1844.20     36.11 o 
   8 -13   3      251.38      251.07     26.47 o 
   9 -13   3       17.55       31.80     31.16 o 
  10 -13   3       18.39        9.55     33.90 o 
  11 -13   3      107.90      137.50     39.65 o 
 -13 -12   3       81.97       78.92     42.59 o 
 -12 -12   3     1072.27     1101.86     48.32 o 
 -11 -12   3     1163.24     1201.14     41.75 o 
 -10 -12   3      750.09      734.48     37.24 o 
  -9 -12   3      619.29      601.64     28.73 o 
  -8 -12   3      739.09      785.57     29.64 o 
  -7 -12   3      715.74      719.15     30.31 o 
  -6 -12   3     2448.99     2460.72     44.49 o 
  -5 -12   3     1060.61     1067.30     27.16 o 
  -4 -12   3     2223.72     2299.27     33.17 o 
  -3 -12   3     6459.87     6349.75     52.48 o 
  -2 -12   3     2179.96     2033.65     24.97 o 
  -1 -12   3      155.77      225.06     19.26 o 
   0 -12   3     6511.92     6787.26     38.06 o 
   1 -12   3     1262.69     1458.49     22.58 o 
   2 -12   3      251.91      271.14     21.19 o 
   3 -12   3     3605.24     3558.09     36.06 o 
   4 -12   3     1105.33     1015.92     27.29 o 
   5 -12   3      470.30      473.80     28.07 o 
   6 -12   3     1044.44     1074.94     32.05 o 
   7 -12   3      597.64      567.38     31.51 o 
   8 -12   3      644.02      650.68     31.20 o 
   9 -12   3      704.84      715.29     33.32 o 
  10 -12   3      418.02      415.71     38.98 o 
  11 -12   3       34.52       48.90     31.85 o 
 -13 -11   3       59.92       67.27     42.75 o 
 -12 -11   3      186.14      182.90     39.82 o 
 -11 -11   3      182.30      189.63     30.91 o 
 -10 -11   3     1182.91     1140.49     91.87 o 
  -9 -11   3      104.45      134.26     29.75 o 
  -8 -11   3      145.52      143.82     26.41 o 
  -7 -11   3     2532.31     2516.60     70.35 o 
  -6 -11   3       33.79       38.05     20.89 o 
  -5 -11   3       36.68       23.93     21.56 o 
  -4 -11   3      134.44      144.46     19.90 o 
  -3 -11   3      140.20      153.69     19.75 o 
  -2 -11   3     3773.98     3622.15     48.54 o 
  -1 -11   3     9016.28     8935.24     65.44 o 
   0 -11   3     1302.85     1194.43     23.56 o 
   1 -11   3      521.53      531.78     23.30 o 
   2 -11   3      462.64      598.32     20.58 o 
   3 -11   3      989.44      999.56     24.12 o 
   4 -11   3     2339.25     2335.70     35.32 o 
   5 -11   3      633.78      684.93     28.72 o 
   6 -11   3      739.54      722.30     29.19 o 
   7 -11   3      551.79      555.83     30.41 o 
   8 -11   3       57.50       49.89     25.33 o 
   9 -11   3       13.25        1.59     32.40 o 
  10 -11   3      125.48      121.06     33.96 o 
  11 -11   3      180.42      185.05     37.94 o 
 -13 -10   3       83.86       83.62     44.98 o 
 -12 -10   3      459.18      497.64     41.48 o 
 -11 -10   3     1435.61     1492.77     43.69 o 
 -10 -10   3      141.96      163.63     33.72 o 
  -9 -10   3      778.07      782.98     32.81 o 
  -8 -10   3      111.41       96.95     25.69 o 
  -7 -10   3      874.90      845.63     25.51 o 
  -6 -10   3     1924.88     1900.69     34.02 o 
  -5 -10   3      236.60      169.53     24.83 o 
  -4 -10   3     5095.50     4990.76     41.61 o 
  -3 -10   3     7373.73     7548.62     48.30 o 
  -2 -10   3     1033.44     1087.10     23.14 o 
  -1 -10   3     1627.67     1809.54     25.56 o 
   0 -10   3     1783.03     1811.54     29.16 o 
   1 -10   3     4969.19     5107.35     40.88 o 
   2 -10   3     1774.26     1482.10     28.00 o 
   3 -10   3     5456.95     5560.38     59.26 o 
   4 -10   3      107.79       69.17     21.74 o 
   5 -10   3      777.85      810.90     29.14 o 
   6 -10   3      163.94      179.31     26.35 o 
   7 -10   3      614.57      679.09     30.43 o 
   8 -10   3     1307.95     1312.48     35.26 o 
   9 -10   3      681.14      703.78     35.91 o 
  10 -10   3      669.50      699.26     35.20 o 
  11 -10   3      161.67      175.06     36.62 o 
 -13  -9   3      507.94      528.65     47.59 o 
 -12  -9   3      495.38      530.77     41.15 o 
 -11  -9   3      267.08      251.85     39.22 o 
 -10  -9   3      435.13      461.36     51.78 o 
  -9  -9   3     1404.29     1331.26     31.72 o 
  -8  -9   3      648.07      662.20     29.02 o 
  -7  -9   3     3059.21     2990.96     36.00 o 
  -6  -9   3     1293.67     1225.54     28.86 o 
  -5  -9   3      729.52      722.15     25.17 o 
  -4  -9   3     3492.21     3974.63     40.36 o 
  -3  -9   3      198.10      157.56     23.31 o 
  -2  -9   3     9286.72     9027.85     46.55 o 
  -1  -9   3     8345.75     8586.70     62.27 o 
   0  -9   3      967.39     1085.18     26.35 o 
   1  -9   3     1283.66     1328.52     28.08 o 
   2  -9   3       62.18       47.67     19.37 o 
   3  -9   3       34.10       42.78     18.89 o 
   4  -9   3     3267.36     3239.15     39.40 o 
   5  -9   3     1485.59     1444.92     29.59 o 
   6  -9   3     3783.81     3795.14     51.95 o 
   7  -9   3     3345.96     3056.83     94.51 o 
   8  -9   3      152.97      162.28     29.58 o 
   9  -9   3       26.17       20.32     25.37 o 
  10  -9   3      285.14      292.32     36.41 o 
  11  -9   3      381.51      395.87     39.72 o 
  12  -9   3      442.04      395.56     40.48 o 
 -14  -8   3       33.32       39.17     55.42 o 
 -13  -8   3      221.26      228.03     44.91 o 
 -12  -8   3     1336.04     1378.01     52.36 o 
 -11  -8   3      761.65      771.07     42.64 o 
 -10  -8   3      468.14      487.68     30.27 o 
  -9  -8   3      459.31      480.03     30.41 o 
  -8  -8   3      528.63      574.75     27.92 o 
  -7  -8   3      304.40      345.05     23.10 o 
  -6  -8   3     6638.70     6639.54     53.23 o 
  -5  -8   3     2876.23     2734.59     40.19 o 
  -4  -8   3     1006.31     1167.37     29.79 o 
  -3  -8   3     5891.14     5931.07     45.38 o 
  -2  -8   3     2885.24     2656.64     30.30 o 
  -1  -8   3      253.80      301.05     20.81 o 
   0  -8   3     6616.16     6779.93     70.70 o 
   1  -8   3    10532.79    10969.14     92.03 o 
   2  -8   3     4339.08     4273.82     49.09 o 
   3  -8   3     4099.29     3775.51     41.06 o 
   4  -8   3     1172.94     1273.52     29.18 o 
   5  -8   3      431.40      411.29     28.97 o 
   6  -8   3     1473.63     1499.93     34.32 o 
   7  -8   3      315.36      312.36     29.42 o 
   8  -8   3     1711.90     1761.50     44.82 o 
   9  -8   3      762.00      773.32     33.65 o 
  10  -8   3      375.90      391.76     32.18 o 
  11  -8   3      423.46      428.92     39.66 o 
  12  -8   3      126.42       88.67     41.28 o 
 -14  -7   3       80.69       87.30     49.86 o 
 -13  -7   3      310.54      331.62     46.63 o 
 -12  -7   3      196.26      188.15     43.38 o 
 -11  -7   3      314.96      317.05     39.59 o 
 -10  -7   3      974.85      969.55     38.16 o 
  -9  -7   3      233.57      271.68     28.29 o 
  -8  -7   3      917.06      862.69     29.94 o 
  -7  -7   3     2101.55     1956.11     33.63 o 
  -6  -7   3      618.36      599.37     27.00 o 
  -5  -7   3      218.11      241.81     25.29 o 
  -4  -7   3     1305.26     1359.88     30.78 o 
  -3  -7   3     2582.49     2681.74     31.85 o 
  -2  -7   3    13628.37    13876.92    110.38 o 
  -1  -7   3     6613.71     6479.45     50.22 o 
   0  -7   3     2235.95     2053.43     29.85 o 
   1  -7   3     1043.15     1076.07     27.57 o 
   2  -7   3      264.20      257.82     23.44 o 
   3  -7   3     1458.15     1216.80     29.71 o 
   4  -7   3     7102.99     7280.27     83.68 o 
   5  -7   3     4466.31     4366.72     43.74 o 
   6  -7   3     2235.58     2086.69     37.42 o 
   7  -7   3     2814.02     2831.12     40.35 o 
   8  -7   3      487.43      476.77     29.94 o 
   9  -7   3      299.21      303.85     27.33 o 
  10  -7   3       96.53      101.57     30.96 o 
  11  -7   3      296.54      320.24     36.35 o 
  12  -7   3      742.75      687.64     44.19 o 
 -14  -6   3       64.25       53.57     49.19 o 
 -13  -6   3       20.67       29.77     41.19 o 
 -12  -6   3      853.47      950.26     62.55 o 
 -11  -6   3     1050.32     1048.40     41.51 o 
 -10  -6   3      261.50      240.45     35.48 o 
  -9  -6   3        8.47       10.27     27.01 o 
  -8  -6   3      174.39      152.31     24.97 o 
  -7  -6   3     1726.87     1709.60     32.60 o 
  -6  -6   3     4267.62     4118.12     41.79 o 
  -5  -6   3      110.65       87.50     25.33 o 
  -4  -6   3     2545.08     2417.82     34.96 o 
  -3  -6   3     2047.16     1976.39     28.77 o 
  -2  -6   3     8933.30     9093.62     51.45 o 
  -1  -6   3     1857.18     1825.69     31.46 o 
   0  -6   3     5093.11     5333.45     45.84 o 
   1  -6   3     3274.40     3375.82     38.20 o 
   2  -6   3     5102.69     4942.18     46.81 o 
   3  -6   3     7086.18     6881.75     81.34 o 
   4  -6   3      373.50      387.62     24.12 o 
   5  -6   3       32.84       37.93     24.89 o 
   6  -6   3      201.10      212.95     24.50 o 
   7  -6   3       27.15       24.50     23.93 o 
   8  -6   3      852.15      824.07     31.16 o 
   9  -6   3      728.41      712.26     31.96 o 
  10  -6   3      182.30      216.90     30.75 o 
  11  -6   3      197.26      213.64     37.95 o 
  12  -6   3       61.50       67.93     40.47 o 
 -14  -5   3      116.87      114.76     77.28 o 
 -13  -5   3      540.04      597.48     44.58 o 
 -12  -5   3      234.22      242.86     39.69 o 
 -11  -5   3      621.80      662.61     39.78 o 
 -10  -5   3      432.64      418.36     30.30 o 
  -9  -5   3      246.10      245.70     27.73 o 
  -8  -5   3     2240.65     2273.44     35.87 o 
  -7  -5   3     1815.25     1772.69     33.27 o 
  -6  -5   3      444.62      464.27     25.54 o 
  -5  -5   3        9.88       15.23     17.40 o 
  -4  -5   3     1551.27     1637.29     31.12 o 
  -3  -5   3     6491.64     6967.36     75.46 o 
  -2  -5   3    21294.30    21273.01     88.82 o 
  -1  -5   3    15816.26    15823.72    125.92 o 
   0  -5   3    16583.07    17377.97     83.17 o 
   1  -5   3      991.46      977.67     27.32 o 
   2  -5   3      741.86      751.85     27.17 o 
   3  -5   3     6584.63     7077.95     70.72 o 
   4  -5   3     5643.37     5329.44     48.25 o 
   5  -5   3     6729.73     6591.86     60.70 o 
   6  -5   3     2342.06     2333.63     37.15 o 
   7  -5   3     1023.53      971.81     34.64 o 
   8  -5   3     1666.21     1637.22     38.99 o 
   9  -5   3      279.06      257.41     31.39 o 
  10  -5   3      101.17      119.51     30.16 o 
  11  -5   3      154.68      144.15     34.45 o 
  12  -5   3      637.66      602.34     44.27 o 
 -14  -4   3       78.24       94.21     61.41 o 
 -13  -4   3       94.82      102.82     45.66 o 
 -12  -4   3     1701.35     1763.56     59.56 o 
 -11  -4   3      216.42      251.22     34.19 o 
 -10  -4   3      136.09      144.51     29.27 o 
  -9  -4   3     1054.01      996.64     31.56 o 
  -8  -4   3      503.50      528.42     27.90 o 
  -7  -4   3     1429.33     1525.92     31.16 o 
  -6  -4   3     4385.71     4290.54     42.96 o 
  -5  -4   3      683.70      562.39     25.60 o 
  -4  -4   3     6288.25     5943.02     44.27 o 
  -3  -4   3     8182.97     8480.66     86.91 o 
  -2  -4   3    16207.27    17033.20    117.58 o 
  -1  -4   3    22058.03    23453.80    160.58 o 
   0  -4   3        8.11        9.52     21.69 o 
   1  -4   3     2693.82     2786.29     42.62 o 
   2  -4   3     9080.73     8777.36     63.26 o 
   3  -4   3     9936.87    10091.74    126.30 o 
   4  -4   3       77.15       91.81     25.47 o 
   5  -4   3      114.12      108.44     25.57 o 
   6  -4   3      247.81      232.55     27.65 o 
   7  -4   3     1070.94     1091.30     33.45 o 
   8  -4   3     2226.10     2240.15     49.37 o 
   9  -4   3     2921.34     2814.06     44.07 o 
  10  -4   3      503.57      507.30     34.22 o 
  11  -4   3      347.56      322.76     38.20 o 
  12  -4   3      137.29      124.90     42.46 o 
 -14  -3   3      171.49      137.31     54.51 o 
 -13  -3   3      367.52      350.49     72.36 o 
 -12  -3   3      352.89      370.05     43.59 o 
 -11  -3   3      319.94      305.62     32.68 o 
 -10  -3   3      197.12      205.84     28.52 o 
  -9  -3   3     1160.61     1153.75     31.56 o 
  -8  -3   3     1250.01     1238.00     31.36 o 
  -7  -3   3     2246.16     2236.32     35.39 o 
  -6  -3   3     1802.09     1792.34     32.23 o 
  -5  -3   3     1093.69     1141.34     28.98 o 
  -4  -3   3     1174.15     1262.88     26.67 o 
  -3  -3   3     2108.16     2117.57     32.23 o 
  -2  -3   3    11429.50    11859.66     72.76 o 
  -1  -3   3     5394.82     5914.60     73.74 o 
   0  -3   3     7048.25     7196.09     64.47 o 
   1  -3   3     4210.95     4201.45     49.33 o 
   2  -3   3      968.32     1011.76     32.16 o 
   3  -3   3     6484.65     6715.65     71.47 o 
   4  -3   3     5873.86     6022.12     48.40 o 
   5  -3   3     1469.19     1346.31     27.93 o 
   6  -3   3      526.72      551.15     29.39 o 
   7  -3   3       19.19       11.55     27.32 o 
   8  -3   3      525.80      482.35     31.29 o 
   9  -3   3      180.09      196.88     30.57 o 
  10  -3   3      225.01      224.58     32.79 o 
  11  -3   3      170.79      176.76     35.77 o 
  12  -3   3      269.54      257.17     40.77 o 
 -14  -2   3       24.74       22.95     46.94 o 
 -13  -2   3      184.16      200.10     71.87 o 
 -12  -2   3      941.57      937.32     47.70 o 
 -11  -2   3     1224.70     1270.83     37.83 o 
 -10  -2   3      502.81      535.44     31.10 o 
  -9  -2   3     1027.73     1095.39     31.11 o 
  -8  -2   3     1756.39     1762.75     34.93 o 
  -7  -2   3     2105.49     2233.95     35.25 o 
  -6  -2   3     2635.24     2647.89     36.12 o 
  -5  -2   3     2583.22     2416.58     36.62 o 
  -4  -2   3      738.13      672.63     23.36 o 
  -3  -2   3     1563.65     1597.85     33.19 o 
  -2  -2   3     4889.07     4631.90     48.41 o 
  -1  -2   3    18846.84    19314.93    259.37 o 
   0  -2   3     9580.09    10220.35     78.45 o 
   1  -2   3      134.09      136.44     24.80 o 
   2  -2   3     6142.31     6444.64     66.66 o 
   3  -2   3     1594.65     1386.29     29.16 o 
   4  -2   3      827.40      752.41     27.44 o 
   5  -2   3      119.91       97.09     23.22 o 
   6  -2   3      183.60      183.33     24.15 o 
   7  -2   3      184.20      181.08     26.50 o 
   8  -2   3      937.42      895.25     32.10 o 
   9  -2   3      933.78      915.73     35.56 o 
  10  -2   3      130.18      102.81     33.22 o 
  11  -2   3      173.15      213.89     36.17 o 
  12  -2   3       55.74       62.22     44.91 o 
 -14  -1   3      337.40      328.76     49.90 o 
 -13  -1   3      650.48      632.15     44.30 o 
 -12  -1   3      869.42      921.73     47.36 o 
 -11  -1   3      111.78      106.73     34.46 o 
 -10  -1   3      128.37      116.07     28.03 o 
  -9  -1   3       74.18       62.96     26.11 o 
  -8  -1   3     3243.53     3258.44     40.48 o 
  -7  -1   3     5971.22     5973.69     57.07 o 
  -6  -1   3      129.00      100.42     25.42 o 
  -5  -1   3      544.43      535.30     25.08 o 
  -4  -1   3     5166.89     5309.74     49.30 o 
  -3  -1   3     2059.60     2130.33     32.16 o 
  -2  -1   3     3536.62     3714.99     55.21 o 
  -1  -1   3    25310.63    26657.29    444.58 o 
   0  -1   3     5381.14     5545.06     54.99 o 
   1  -1   3     2993.38     2998.19     39.34 o 
   2  -1   3     3808.41     3759.45     41.77 o 
   3  -1   3      111.68      148.55     23.97 o 
   4  -1   3       26.85       65.78     22.72 o 
   5  -1   3     1218.00     1236.63     29.91 o 
   6  -1   3     1138.00     1129.01     30.26 o 
   7  -1   3     1720.18     1704.89     33.21 o 
   8  -1   3      556.42      566.37     29.15 o 
   9  -1   3        5.61       21.83     29.78 o 
  10  -1   3       20.69       24.77     32.10 o 
  11  -1   3       86.67       72.49     36.84 o 
  12  -1   3      202.38      210.10     43.51 o 
 -14   0   3       19.34       31.51     52.19 o 
 -13   0   3        8.50        9.19     37.66 o 
 -12   0   3      264.29      241.52     38.40 o 
 -11   0   3     2414.58     2405.60     50.18 o 
 -10   0   3     1570.05     1643.20     35.86 o 
  -9   0   3     1832.31     1693.58     37.91 o 
  -8   0   3     2024.35     1976.50     36.04 o 
  -7   0   3      421.64      402.52     29.18 o 
  -6   0   3      295.33      272.26     23.40 o 
  -5   0   3    15391.08    16176.48    144.96 o 
  -4   0   3     6366.14     6133.77     53.47 o 
  -3   0   3    16492.42    16637.59     85.66 o 
  -2   0   3    23905.16    24484.12    175.25 o 
  -1   0   3     5613.34     5893.79     58.08 o 
   0   0   3     4632.55     5057.64     52.76 o 
   1   0   3      848.20      905.74     30.84 o 
   2   0   3     5307.92     5130.77     48.00 o 
   3   0   3     8647.51     8771.02     60.84 o 
   4   0   3     7071.48     7337.89     52.93 o 
   5   0   3        3.99       29.27     22.86 o 
   6   0   3      109.36      162.30     25.02 o 
   7   0   3      137.08      131.43     25.50 o 
   8   0   3      366.25      398.77     28.10 o 
   9   0   3      418.64      387.97     31.81 o 
  10   0   3        0.64        6.02     31.37 o 
  11   0   3       37.78       41.72     48.43 o 
  12   0   3       35.82       15.04     47.43 o 
 -14   1   3      350.34      313.24     47.26 o 
 -13   1   3      679.34      656.44     40.77 o 
 -12   1   3      847.47      884.03     37.61 o 
 -11   1   3      108.36       95.17     34.58 o 
 -10   1   3      112.51       99.20     31.00 o 
  -9   1   3       54.92       47.90     26.66 o 
  -8   1   3     3142.45     3067.18     46.12 o 
  -7   1   3     6087.53     6146.35     62.75 o 
  -6   1   3      131.18      101.05     27.53 o 
  -5   1   3      528.40      492.28     32.74 o 
  -4   1   3     5121.86     5259.71     60.77 o 
  -3   1   3     1996.82     2104.47     42.77 o 
  -2   1   3     3841.09     4013.29     48.57 o 
  -1   1   3    24324.37    25590.05    132.95 o 
   0   1   3     5593.65     5813.05     55.06 o 
   1   1   3     3050.38     3061.35     40.78 o 
   2   1   3     3823.20     3742.57     41.53 o 
   3   1   3      115.26      145.58     20.57 o 
   4   1   3       23.18       70.54     21.01 o 
   5   1   3     1194.53     1218.33     30.37 o 
   6   1   3     1178.16     1193.42     30.40 o 
   7   1   3     1776.05     1740.63     33.55 o 
   8   1   3      564.96      577.72     29.35 o 
   9   1   3        5.47       18.64     28.56 o 
  10   1   3       13.40       19.77     33.42 o 
  11   1   3       70.03       70.89     37.00 o 
  12   1   3      202.47      160.56     44.12 o 
 -14   2   3       25.02       35.51     45.02 o 
 -13   2   3      171.90      164.75     38.76 o 
 -12   2   3      965.20      963.19     36.62 o 
 -11   2   3     1253.13     1281.52     35.59 o 
 -10   2   3      560.65      600.40     31.06 o 
  -9   2   3     1061.52     1105.15     32.25 o 
  -8   2   3     1751.01     1780.34     33.70 o 
  -7   2   3     2105.30     2232.01     36.20 o 
  -6   2   3     2766.28     2778.22     40.00 o 
  -5   2   3     2731.30     2541.63     47.32 o 
  -4   2   3      840.00      779.91     35.16 o 
  -3   2   3     1741.62     1814.22     41.19 o 
  -2   2   3     4872.12     4721.90     50.80 o 
  -1   2   3    18840.96    19615.49     99.37 o 
   0   2   3     9855.26    10785.84     62.62 o 
   1   2   3       95.24      103.70     24.63 o 
   2   2   3     6191.66     6468.74     51.47 o 
   3   2   3     1625.73     1398.71     29.62 o 
   4   2   3      807.16      729.54     27.09 o 
   5   2   3      105.53      104.70     23.89 o 
   6   2   3      179.41      196.54     24.51 o 
   7   2   3      167.68      163.21     26.19 o 
   8   2   3      918.34      888.03     33.45 o 
   9   2   3      892.38      888.96     35.42 o 
  10   2   3      118.77       98.62     32.18 o 
  11   2   3      162.07      172.86     39.27 o 
  12   2   3       54.18       57.48     46.89 o 
 -14   3   3      191.41      191.86     49.03 o 
 -13   3   3      378.28      407.93     41.40 o 
 -12   3   3      341.16      344.26     34.04 o 
 -11   3   3      318.85      271.25     28.72 o 
 -10   3   3      205.07      215.40     29.30 o 
  -9   3   3     1195.21     1184.79     32.70 o 
  -8   3   3     1278.56     1288.55     31.71 o 
  -7   3   3     2214.13     2224.88     37.62 o 
  -6   3   3     1944.54     1943.78     35.32 o 
  -5   3   3     1125.56     1204.93     39.32 o 
  -4   3   3     1207.67     1294.00     46.25 o 
  -3   3   3     1965.10     1997.55     41.26 o 
  -2   3   3    12010.34    12563.23     75.31 o 
  -1   3   3     5056.29     5533.48     65.68 o 
   0   3   3     6631.34     6846.26     56.24 o 
   1   3   3     4279.68     4324.80     41.43 o 
   2   3   3      981.23     1012.95     26.35 o 
   3   3   3     6439.49     6608.56     54.11 o 
   4   3   3     5736.61     5771.73     48.33 o 
   5   3   3     1425.92     1311.03     30.05 o 
   6   3   3      478.94      501.24     26.22 o 
   7   3   3       28.79       25.82     23.64 o 
   8   3   3      557.19      547.79     31.73 o 
   9   3   3      184.62      183.78     31.47 o 
  10   3   3      226.29      231.62     35.03 o 
  11   3   3      164.23      155.14     35.27 o 
  12   3   3      262.27      236.50     41.19 o 
 -14   4   3       79.98       93.13     54.67 o 
 -13   4   3       81.85       93.23     37.30 o 
 -12   4   3     1739.07     1836.53     41.64 o 
 -11   4   3      226.05      248.07     30.17 o 
 -10   4   3      177.07      197.53     29.46 o 
  -9   4   3     1093.74     1028.23     32.65 o 
  -8   4   3      520.40      530.02     27.78 o 
  -7   4   3     1429.04     1521.09     34.84 o 
  -6   4   3     4320.25     4120.33     47.16 o 
  -5   4   3      627.85      485.72     25.29 o 
  -4   4   3     6325.26     5995.89     64.76 o 
  -3   4   3     8434.22     8859.31    161.15 o 
  -2   4   3    16069.26    16791.74     82.29 o 
  -1   4   3    22040.80    23346.25    158.01 o 
   0   4   3        7.01       19.24     24.18 o 
   1   4   3     2899.27     3023.85     35.34 o 
   2   4   3     9029.19     8657.08     63.11 o 
   3   4   3     9929.79    10267.14    107.10 o 
   4   4   3      115.26      141.69     21.31 o 
   5   4   3      125.63      132.22     21.94 o 
   6   4   3      257.10      254.75     21.86 o 
   7   4   3     1026.71     1048.31     31.27 o 
   8   4   3     2352.23     2314.64     39.89 o 
   9   4   3     2884.61     2779.39     44.71 o 
  10   4   3      487.94      495.03     34.45 o 
  11   4   3      343.31      344.14     37.89 o 
  12   4   3      134.29      118.11     42.08 o 
 -14   5   3      116.48       85.41     75.99 o 
 -13   5   3      528.32      531.91     50.89 o 
 -12   5   3      237.12      250.38     41.16 o 
 -11   5   3      617.34      645.66     34.64 o 
 -10   5   3      414.50      398.55     30.80 o 
  -9   5   3      258.09      273.30     30.67 o 
  -8   5   3     2215.31     2203.43     39.70 o 
  -7   5   3     1799.80     1733.26     37.36 o 
  -6   5   3      514.55      539.28     30.39 o 
  -5   5   3       10.19       12.48     25.43 o 
  -4   5   3     1612.97     1725.28     39.54 o 
  -3   5   3     6279.21     6715.75     65.51 o 
  -2   5   3    21524.72    21467.11    113.89 o 
  -1   5   3    15828.60    15952.55     83.86 o 
   0   5   3    16177.95    17059.37    105.94 o 
   1   5   3      895.85      884.70     27.13 o 
   2   5   3      712.66      711.35     22.74 o 
   3   5   3     6522.79     7065.99     55.91 o 
   4   5   3     5730.33     5391.68     71.01 o 
   5   5   3     6691.07     6591.29     77.73 o 
   6   5   3     2300.44     2206.12     40.68 o 
   7   5   3      948.65      887.59     30.78 o 
   8   5   3     1654.27     1586.74     37.85 o 
   9   5   3      285.21      272.67     31.58 o 
  10   5   3      106.58      142.29     30.77 o 
  11   5   3      145.42      136.11     36.99 o 
  12   5   3      596.42      587.76     44.71 o 
 -14   6   3       61.94       56.24     76.12 o 
 -13   6   3       18.71       28.73     39.35 o 
 -12   6   3      831.30      861.94     50.25 o 
 -11   6   3     1044.00     1028.82     43.14 o 
 -10   6   3      311.96      287.35     36.85 o 
  -9   6   3        3.92       -0.11     32.77 o 
  -8   6   3      170.72      134.91     30.04 o 
  -7   6   3     1699.28     1705.21     39.94 o 
  -6   6   3     4354.58     4223.26     89.44 o 
  -5   6   3      119.92       83.65     24.26 o 
  -4   6   3     2547.67     2457.84     45.73 o 
  -3   6   3     1978.78     1896.48     40.82 o 
  -2   6   3     8836.87     8941.22     68.57 o 
  -1   6   3     1885.27     1819.18     31.42 o 
   0   6   3     4945.40     5290.00     52.55 o 
   1   6   3     2994.35     3111.72     35.92 o 
   2   6   3     4791.89     4609.17     42.44 o 
   3   6   3     7130.69     6966.55     47.73 o 
   4   6   3      315.73      347.92     22.78 o 
   5   6   3       39.52       60.45     22.89 o 
   6   6   3      210.81      223.02     23.16 o 
   7   6   3       13.74       13.78     26.24 o 
   8   6   3      935.39      924.83     31.96 o 
   9   6   3      781.18      803.43     32.94 o 
  10   6   3      182.30      195.35     32.53 o 
  11   6   3      207.17      214.83     35.53 o 
  12   6   3       55.21       42.40     40.25 o 
 -14   7   3       79.78       98.70     62.95 o 
 -13   7   3      304.35      339.03     45.07 o 
 -12   7   3      180.83      176.02     37.29 o 
 -11   7   3      304.13      309.65     36.21 o 
 -10   7   3      971.59      987.26     40.49 o 
  -9   7   3      232.88      268.43     32.74 o 
  -8   7   3      967.05      920.45     34.69 o 
  -7   7   3     2129.38     2045.94     41.35 o 
  -6   7   3      552.53      546.96     28.68 o 
  -5   7   3      222.77      236.36     22.40 o 
  -4   7   3     1368.47     1442.00     31.27 o 
  -3   7   3     2379.30     2433.16     40.09 o 
  -2   7   3    13668.32    14053.84    105.27 o 
  -1   7   3     6418.39     6312.31     64.77 o 
   0   7   3     2247.67     2083.00     32.18 o 
   1   7   3      998.33     1022.04     27.91 o 
   2   7   3      261.86      252.61     21.06 o 
   3   7   3     1476.71     1216.04     26.69 o 
   4   7   3     7247.46     7493.49     47.85 o 
   5   7   3     4562.70     4534.37     42.18 o 
   6   7   3     2142.76     1995.67     32.43 o 
   7   7   3     2862.27     2867.86     57.28 o 
   8   7   3      479.12      449.99     29.23 o 
   9   7   3      304.07      327.21     32.21 o 
  10   7   3       83.98       84.13     34.90 o 
  11   7   3      287.47      316.36     34.16 o 
  12   7   3      734.50      618.25     43.58 o 
 -14   8   3       29.56       52.55     43.57 o 
 -13   8   3      252.73      258.12     41.20 o 
 -12   8   3     1333.88     1379.42    111.62 o 
 -11   8   3      712.41      740.26     38.54 o 
 -10   8   3      518.99      527.67     35.03 o 
  -9   8   3      421.44      434.47     33.55 o 
  -8   8   3      519.63      574.29     33.10 o 
  -7   8   3      278.39      303.99     31.69 o 
  -6   8   3     6687.75     6677.11     59.16 o 
  -5   8   3     2922.05     2748.33     38.58 o 
  -4   8   3      842.02      991.55     28.48 o 
  -3   8   3     5989.76     6065.23     98.72 o 
  -2   8   3     2797.64     2636.02     41.64 o 
  -1   8   3      264.27      303.38     26.54 o 
   0   8   3     6460.37     6534.91     45.59 o 
   1   8   3    10680.09    11274.90     59.47 o 
   2   8   3     4254.72     4310.38     40.09 o 
   3   8   3     4024.15     3713.21     34.94 o 
   4   8   3     1273.28     1368.32     27.35 o 
   5   8   3      422.73      409.64     24.09 o 
   6   8   3     1468.74     1493.29     32.66 o 
   7   8   3      271.25      262.74     27.37 o 
   8   8   3     1702.82     1740.30     37.00 o 
   9   8   3      730.48      747.74     32.66 o 
  10   8   3      365.57      391.64     36.23 o 
  11   8   3      418.65      428.33     39.19 o 
  12   8   3      127.79      103.87     34.15 o 
 -13   9   3      532.50      487.18     61.38 o 
 -12   9   3      476.52      457.03     42.52 o 
 -11   9   3      253.84      189.32     39.18 o 
 -10   9   3      430.49      459.52     34.76 o 
  -9   9   3     1485.73     1464.02     38.95 o 
  -8   9   3      643.07      643.41     34.48 o 
  -7   9   3     2980.54     2908.12     74.27 o 
  -6   9   3     1369.49     1287.37     30.36 o 
  -5   9   3      712.72      717.43     27.73 o 
  -4   9   3     3405.11     3786.61     45.22 o 
  -3   9   3      146.62      101.32     26.23 o 
  -2   9   3     9768.27     9484.56     63.83 o 
  -1   9   3     8072.50     8161.23     73.50 o 
   0   9   3     1011.35     1120.31     23.73 o 
   1   9   3     1386.81     1409.31     27.15 o 
   2   9   3       67.34       40.51     19.24 o 
   3   9   3       24.83       43.20     21.50 o 
   4   9   3     3332.01     3319.82     34.45 o 
   5   9   3     1605.82     1623.79     29.42 o 
   6   9   3     3690.49     3719.72     41.80 o 
   7   9   3     3530.74     3316.14     49.85 o 
   8   9   3      175.12      171.71     29.34 o 
   9   9   3       24.88       15.60     28.74 o 
  10   9   3      275.44      260.33     35.96 o 
  11   9   3      410.26      431.01     39.18 o 
  12   9   3      469.35      411.55     42.97 o 
 -13  10   3       97.96      103.60     40.58 o 
 -12  10   3      461.06      476.64     40.44 o 
 -11  10   3     1385.61     1431.00     43.69 o 
 -10  10   3      168.42      184.25     33.31 o 
  -9  10   3      718.51      679.97     35.52 o 
  -8  10   3      118.16       97.04     30.21 o 
  -7  10   3      877.18      863.41     30.29 o 
  -6  10   3     1925.62     1848.64     34.56 o 
  -5  10   3      234.92      141.64     21.58 o 
  -4  10   3     4925.34     4740.70     48.29 o 
  -3  10   3     7683.77     7851.09     99.31 o 
  -2  10   3      973.62     1020.81     28.86 o 
  -1  10   3     1603.18     1791.11     34.32 o 
   0  10   3     1748.65     1758.70     31.64 o 
   1  10   3     5151.15     5380.65     71.06 o 
   2  10   3     1676.02     1376.76     27.40 o 
   3  10   3     5394.80     5568.28     79.12 o 
   4  10   3      102.53       65.33     21.32 o 
   5  10   3      747.66      756.86     23.68 o 
   6  10   3      173.78      193.98     28.01 o 
   7  10   3      613.53      672.60     30.20 o 
   8  10   3     1346.50     1320.96     34.85 o 
   9  10   3      646.72      677.17     32.53 o 
  10  10   3      698.45      733.59     35.92 o 
  11  10   3      164.10      183.51     36.35 o 
 -13  11   3       64.88       76.14     41.22 o 
 -12  11   3      182.22      205.41     39.12 o 
 -11  11   3      177.79      208.91     39.98 o 
 -10  11   3     1202.45     1184.20     46.43 o 
  -9  11   3      108.42      152.46     32.41 o 
  -8  11   3      156.44      167.30     32.19 o 
  -7  11   3     2482.13     2442.30     63.23 o 
  -6  11   3       33.66       24.32     25.18 o 
  -5  11   3       38.14       32.59     20.49 o 
  -4  11   3      126.99      126.38     19.70 o 
  -3  11   3      117.83      135.14     26.31 o 
  -2  11   3     3690.58     3466.03     40.19 o 
  -1  11   3     9082.38     8937.77     58.90 o 
   0  11   3     1363.87     1217.22     28.67 o 
   1  11   3      447.51      456.24     21.30 o 
   2  11   3      452.39      592.39     23.13 o 
   3  11   3     1028.79     1050.80     23.99 o 
   4  11   3     2385.86     2378.48     33.33 o 
   5  11   3      717.56      757.63     25.05 o 
   6  11   3      737.53      701.82     25.11 o 
   7  11   3      587.20      582.02     29.86 o 
   8  11   3       74.60       89.23     28.02 o 
   9  11   3       12.01       20.29     30.72 o 
  10  11   3      123.46      142.55     33.63 o 
  11  11   3      197.72      211.29     37.69 o 
 -13  12   3       88.53       92.73     41.11 o 
 -12  12   3     1054.91     1119.21     43.77 o 
 -11  12   3     1177.89     1241.37     41.41 o 
 -10  12   3      709.40      711.44     36.85 o 
  -9  12   3      609.04      609.75     46.52 o 
  -8  12   3      763.65      792.66     30.39 o 
  -7  12   3      759.99      760.71     30.26 o 
  -6  12   3     2345.61     2263.10     35.62 o 
  -5  12   3     1120.34     1119.65     26.40 o 
  -4  12   3     2199.09     2313.08     31.92 o 
  -3  12   3     6179.31     6139.22     52.09 o 
  -2  12   3     2221.73     2047.79     34.90 o 
  -1  12   3      155.20      216.47     25.10 o 
   0  12   3     6686.80     7027.99     51.08 o 
   1  12   3     1125.94     1287.03     28.28 o 
   2  12   3      348.53      377.20     19.01 o 
   3  12   3     3693.69     3769.40     35.57 o 
   4  12   3     1054.30      993.89     26.76 o 
   5  12   3      460.00      437.72     21.76 o 
   6  12   3     1063.63     1085.13     30.78 o 
   7  12   3      633.93      622.62     30.84 o 
   8  12   3      651.61      649.28     30.85 o 
   9  12   3      722.12      707.76     34.06 o 
  10  12   3      432.32      427.96     35.66 o 
  11  12   3       40.19       50.84     36.10 o 
 -13  13   3      607.96      613.71     45.53 o 
 -12  13   3      234.30      256.31     40.38 o 
 -11  13   3       34.27       49.48     35.70 o 
 -10  13   3      260.77      319.85     35.28 o 
  -9  13   3      393.52      402.84     33.67 o 
  -8  13   3      173.43      189.91     32.16 o 
  -7  13   3     1872.54     1810.93     34.98 o 
  -6  13   3     2059.20     2023.98     34.82 o 
  -5  13   3      307.13      257.23     25.23 o 
  -4  13   3     2553.63     2692.63     33.01 o 
  -3  13   3      153.85      228.89     25.22 o 
  -2  13   3     3853.50     3768.02     43.56 o 
  -1  13   3     2166.23     2202.56     34.37 o 
   0  13   3      367.32      387.88     22.40 o 
   1  13   3      711.10      878.02     28.11 o 
   2  13   3      970.11     1094.86     26.38 o 
   3  13   3     1651.34     1680.22     28.29 o 
   4  13   3     3544.54     3497.14     41.77 o 
   5  13   3      622.89      575.53     24.60 o 
   6  13   3       82.10      114.74     21.55 o 
   7  13   3     1675.58     1711.32     32.23 o 
   8  13   3      257.49      246.64     26.28 o 
   9  13   3       16.64       22.60     30.85 o 
  10  13   3       18.23       30.42     33.67 o 
  11  13   3      111.18      120.22     37.61 o 
 -13  14   3      105.14       96.73     43.07 o 
 -12  14   3      439.69      453.71     41.09 o 
 -11  14   3      611.10      605.06     35.57 o 
 -10  14   3      454.12      488.18     36.63 o 
  -9  14   3       31.89       37.61     32.01 o 
  -8  14   3     1242.08     1212.16     55.63 o 
  -7  14   3       54.57       47.92     21.50 o 
  -6  14   3     3698.95     3722.78     50.16 o 
  -5  14   3     2071.59     2082.60     32.00 o 
  -4  14   3     1806.24     1664.67     27.50 o 
  -3  14   3     3599.19     3573.24     54.13 o 
  -2  14   3     2181.62     2137.14     35.55 o 
  -1  14   3     1283.09     1271.70     27.81 o 
   0  14   3      678.40      646.96     27.16 o 
   1  14   3      967.32     1076.37     28.67 o 
   2  14   3        5.74       13.82     22.83 o 
   3  14   3     2241.99     2258.07     35.15 o 
   4  14   3     1110.29     1195.02     26.81 o 
   5  14   3     1364.54     1354.16     29.78 o 
   6  14   3        4.75        7.79     21.65 o 
   7  14   3      340.33      368.52     29.32 o 
   8  14   3      788.02      797.40     33.15 o 
   9  14   3      208.86      213.22     32.29 o 
  10  14   3      307.85      271.23     35.57 o 
  11  14   3       25.34       23.23     42.22 o 
 -13  15   3      524.69      441.37     38.96 o 
 -12  15   3      274.02      296.53     41.64 o 
 -11  15   3       56.13       83.91     37.77 o 
 -10  15   3      425.39      421.46     37.05 o 
  -9  15   3      182.31      214.64     28.39 o 
  -8  15   3     2158.38     2122.31     37.46 o 
  -7  15   3     2418.86     2221.00     36.66 o 
  -6  15   3     2067.70     2105.82     34.86 o 
  -5  15   3      264.72      246.67     26.88 o 
  -4  15   3      145.72      128.22     18.43 o 
  -3  15   3       80.04       91.45     21.98 o 
  -2  15   3     1318.50     1273.95     29.39 o 
  -1  15   3     1491.68     1231.61     29.31 o 
   0  15   3      936.78     1021.03     26.55 o 
   1  15   3      540.36      494.94     26.80 o 
   2  15   3     1815.50     1761.15     32.61 o 
   3  15   3      441.69      426.32     23.42 o 
   4  15   3       63.89       60.90     26.42 o 
   5  15   3      573.24      584.25     31.24 o 
   6  15   3      323.47      309.22     24.54 o 
   7  15   3     1451.88     1423.63     31.55 o 
   8  15   3      287.96      304.61     31.68 o 
   9  15   3      113.58      137.13     32.55 o 
  10  15   3        4.04       18.22     38.92 o 
  11  15   3      169.29      142.11     43.55 o 
 -12  16   3      296.29      301.38     41.29 o 
 -11  16   3     1048.53     1063.78     53.38 o 
 -10  16   3     1450.67     1501.61     41.65 o 
  -9  16   3      396.87      379.47     34.98 o 
  -8  16   3      429.03      459.69     31.42 o 
  -7  16   3      274.02      267.55     28.32 o 
  -6  16   3     2847.54     2789.74     36.85 o 
  -5  16   3     2039.68     1884.39     58.56 o 
  -4  16   3     1287.43     1263.33     26.98 o 
  -3  16   3     3604.68     3417.79     72.90 o 
  -2  16   3     1526.01     1504.82     31.02 o 
  -1  16   3      219.32      225.38     24.56 o 
   0  16   3      741.37      853.85     25.87 o 
   1  16   3      802.32      777.14     25.08 o 
   2  16   3     2390.41     2214.62     49.00 o 
   3  16   3     3988.14     4068.15     41.22 o 
   4  16   3     1483.14     1374.00     28.54 o 
   5  16   3      214.44      218.29     23.95 o 
   6  16   3      378.51      407.44     24.75 o 
   7  16   3       86.17      107.71     33.73 o 
   8  16   3      354.57      411.14     31.62 o 
   9  16   3      557.46      585.80     40.95 o 
  10  16   3      151.79      161.55     40.92 o 
 -12  17   3      192.90      161.04     41.47 o 
 -11  17   3      104.29      134.17     31.53 o 
 -10  17   3      291.03      286.64     37.07 o 
  -9  17   3      385.17      440.70     41.66 o 
  -8  17   3      850.40      855.51     28.83 o 
  -7  17   3     1175.99     1191.17     32.06 o 
  -6  17   3     1524.89     1599.89     46.83 o 
  -5  17   3      859.83      891.19     29.23 o 
  -4  17   3      159.17      159.34     21.73 o 
  -3  17   3      212.42      183.72     26.67 o 
  -2  17   3     3592.31     3829.49     52.38 o 
  -1  17   3     5085.84     5045.44     52.05 o 
   0  17   3     1921.41     1799.77     32.22 o 
   1  17   3      685.84      676.99     24.34 o 
   2  17   3      930.40      929.36     23.86 o 
   3  17   3      944.93      986.36     29.56 o 
   4  17   3     3622.81     3482.68     61.03 o 
   5  17   3     1960.35     2001.33     35.49 o 
   6  17   3      593.19      568.28     29.63 o 
   7  17   3      960.80     1029.11     39.20 o 
   8  17   3      271.34      276.85     30.94 o 
   9  17   3      102.52       96.50     31.25 o 
  10  17   3       58.14       51.13     41.24 o 
 -12  18   3      304.88      280.17     42.79 o 
 -11  18   3      406.85      456.30     40.53 o 
 -10  18   3      253.56      277.66     37.58 o 
  -9  18   3      175.21      232.95     34.94 o 
  -8  18   3      161.12      148.49     25.46 o 
  -7  18   3      234.54      265.76     28.45 o 
  -6  18   3     1235.72     1247.39     31.23 o 
  -5  18   3     1251.99     1278.81     45.20 o 
  -4  18   3      229.31      218.69     18.93 o 
  -3  18   3      752.97      765.58     26.62 o 
  -2  18   3      684.90      623.48     27.50 o 
  -1  18   3      304.02      284.81     22.97 o 
   0  18   3      442.62      475.38     23.53 o 
   1  18   3       40.89       24.10     20.96 o 
   2  18   3     1397.19     1330.40     25.84 o 
   3  18   3      552.18      523.75     27.42 o 
   4  18   3       93.47       92.45     26.32 o 
   5  18   3      214.65      215.73     24.89 o 
   6  18   3       21.61       33.89     24.33 o 
   7  18   3      290.59      271.37     26.06 o 
   8  18   3      490.71      561.25     39.07 o 
   9  18   3      433.17      423.28     33.76 o 
  10  18   3      128.94      103.18     35.12 o 
 -12  19   3       35.58       50.16     42.86 o 
 -11  19   3       68.43       52.63     39.76 o 
 -10  19   3      295.94      365.04     31.10 o 
  -9  19   3      186.48      142.03     36.87 o 
  -8  19   3      196.03      230.49     30.01 o 
  -7  19   3      699.11      768.99     27.14 o 
  -6  19   3       79.74       58.94     23.42 o 
  -5  19   3     1252.00     1226.37     38.09 o 
  -4  19   3      200.98      196.41     22.20 o 
  -3  19   3      120.15      104.88     26.87 o 
  -2  19   3     1253.30     1170.83     43.68 o 
  -1  19   3     3102.35     3193.95     65.67 o 
   0  19   3      216.60      205.95     22.63 o 
   1  19   3      492.70      482.53     24.02 o 
   2  19   3        3.51       16.86     21.52 o 
   3  19   3     1658.27     1648.97     32.55 o 
   4  19   3     3024.74     2838.80     80.11 o 
   5  19   3     1179.61     1221.87     33.97 o 
   6  19   3      285.43      316.50     31.24 o 
   7  19   3      384.44      364.26     29.93 o 
   8  19   3      124.45      127.44     37.63 o 
   9  19   3       30.75       38.19     39.96 o 
  10  19   3       34.83       34.79     34.38 o 
 -11  20   3      441.50      410.43     42.06 o 
 -10  20   3       71.17       82.22     34.06 o 
  -9  20   3      101.85       91.27     33.17 o 
  -8  20   3        9.49       10.47     29.74 o 
  -7  20   3      938.89      969.73     31.46 o 
  -6  20   3      605.51      613.43     29.03 o 
  -5  20   3     1572.46     1477.32     26.79 o 
  -4  20   3       84.76      110.04     18.46 o 
  -3  20   3      484.72      537.66     27.90 o 
  -2  20   3       31.39       58.52     21.72 o 
  -1  20   3      151.70      178.94     23.71 o 
   0  20   3     1469.72     1413.47     26.68 o 
   1  20   3      921.44      898.93     28.60 o 
   2  20   3     1183.66     1180.98     27.70 o 
   3  20   3     3053.27     2969.32     34.35 o 
   4  20   3      481.20      483.50     26.13 o 
   5  20   3      268.59      299.01     25.73 o 
   6  20   3       13.99       24.02     29.58 o 
   7  20   3       47.64       53.84     27.96 o 
   8  20   3      936.92      924.82     36.31 o 
   9  20   3      425.12      500.22     42.70 o 
 -11  21   3       59.53       73.79     41.22 o 
 -10  21   3      281.25      276.07     39.88 o 
  -9  21   3      205.38      211.20     33.93 o 
  -8  21   3      919.10      920.26     30.14 o 
  -7  21   3     1019.90      979.26     33.06 o 
  -6  21   3      179.40      206.57     27.62 o 
  -5  21   3        1.30        0.81     26.23 o 
  -4  21   3      118.54      120.50     26.63 o 
  -3  21   3      245.78      271.75     26.54 o 
  -2  21   3     1332.04     1393.37     31.95 o 
  -1  21   3     3611.55     3399.20     35.74 o 
   0  21   3     1063.56     1111.94     29.48 o 
   1  21   3      771.54      764.27     25.93 o 
   2  21   3     1395.42     1352.48     31.31 o 
   3  21   3      507.95      539.38     25.86 o 
   4  21   3     1898.18     1920.63     34.12 o 
   5  21   3     1487.77     1587.57     37.67 o 
   6  21   3      622.68      630.18     33.39 o 
   7  21   3      546.66      557.80     26.98 o 
   8  21   3      399.32      434.02     39.87 o 
   9  21   3        4.10        9.92     40.63 o 
 -11  22   3      447.75      422.21     44.48 o 
 -10  22   3      107.42      109.77     40.48 o 
  -9  22   3      323.83      278.80     34.51 o 
  -8  22   3       91.71      135.17     30.87 o 
  -7  22   3      357.11      363.37     26.91 o 
  -6  22   3      308.02      347.05     25.90 o 
  -5  22   3      736.61      677.22     29.36 o 
  -4  22   3      164.66      198.11     28.70 o 
  -3  22   3      479.35      465.23     28.33 o 
  -2  22   3     3260.27     3317.40     38.26 o 
  -1  22   3      273.83      279.73     26.95 o 
   0  22   3     1067.40     1109.70     32.67 o 
   1  22   3      882.43      904.59     27.03 o 
   2  22   3     1710.18     1640.98     47.29 o 
   3  22   3     1769.53     1807.74     33.68 o 
   4  22   3      257.37      234.27     24.22 o 
   5  22   3      188.81      169.32     22.59 o 
   6  22   3       89.41      100.76     25.97 o 
   7  22   3      328.38      318.70     33.19 o 
   8  22   3      517.26      517.72     43.41 o 
   9  22   3      443.83      386.35     45.81 o 
 -10  23   3      251.20      227.48     41.88 o 
  -9  23   3      320.89      344.39     31.00 o 
  -8  23   3      438.24      501.37     32.52 o 
  -7  23   3      464.63      482.54     32.25 o 
  -6  23   3        0.17       14.51     27.76 o 
  -5  23   3       75.98       67.01     23.66 o 
  -4  23   3       49.58       59.58     26.81 o 
  -3  23   3      851.34      819.80     30.32 o 
  -2  23   3     1686.14     1653.11     32.91 o 
  -1  23   3      648.48      649.39     29.07 o 
   0  23   3      930.83      911.00     27.11 o 
   1  23   3      231.35      251.76     27.62 o 
   2  23   3      465.03      500.25     28.80 o 
   3  23   3      231.06      230.88     28.10 o 
   4  23   3      553.18      577.49     30.54 o 
   5  23   3      805.51      888.40     33.64 o 
   6  23   3      667.85      707.41     30.31 o 
   7  23   3      595.08      618.91     35.19 o 
   8  23   3      456.95      441.25     54.55 o 
 -10  24   3      360.57      390.24     36.35 o 
  -9  24   3      159.84      151.30     35.52 o 
  -8  24   3      467.84      490.53     34.97 o 
  -7  24   3      117.44      124.66     31.78 o 
  -6  24   3      776.98      767.43     37.07 o 
  -5  24   3      832.33      856.77     38.07 o 
  -4  24   3      307.60      295.80     28.49 o 
  -3  24   3      938.09     1018.19     31.93 o 
  -2  24   3      953.67      871.47     32.45 o 
  -1  24   3      502.43      511.83     28.83 o 
   0  24   3      154.91      166.66     21.37 o 
   1  24   3     1033.06     1035.86     30.49 o 
   2  24   3     1700.91     1665.39     36.73 o 
   3  24   3      939.11      939.25     31.21 o 
   4  24   3      394.46      452.32     24.49 o 
   5  24   3        6.50        1.50     26.25 o 
   6  24   3      281.41      320.60     35.52 o 
   7  24   3      171.96      186.58     31.04 o 
   8  24   3      226.03      211.73     34.99 o 
  -9  25   3      245.89      241.23     37.14 o 
  -8  25   3      356.75      397.92     32.66 o 
  -7  25   3      424.50      472.86     25.84 o 
  -6  25   3      272.74      266.48     30.55 o 
  -5  25   3       19.05       28.46     38.44 o 
  -4  25   3      159.06      137.84     28.77 o 
  -3  25   3      296.38      299.03     30.66 o 
  -2  25   3      668.49      756.50     27.26 o 
  -1  25   3      557.31      548.26     29.43 o 
   0  25   3      385.88      435.09     28.99 o 
   1  25   3      204.54      207.86     28.22 o 
   2  25   3      717.45      681.85     27.44 o 
   3  25   3       82.11       51.59     24.87 o 
   4  25   3      651.89      688.90     31.89 o 
   5  25   3      707.06      738.02     33.33 o 
   6  25   3      231.50      273.63     34.44 o 
   7  25   3      142.68      133.54     37.58 o 
   8  25   3       46.91       66.93     35.23 o 
  -9  26   3      244.05      208.92     32.00 o 
  -8  26   3      121.53      111.88     34.07 o 
  -7  26   3       29.74       49.48     27.90 o 
  -6  26   3      381.39      419.05     39.89 o 
  -5  26   3      473.13      466.30     54.33 o 
  -4  26   3      449.33      457.14     37.85 o 
  -3  26   3      546.24      502.59     26.93 o 
  -2  26   3       45.11       71.97     23.79 o 
  -1  26   3       48.62       44.45     28.16 o 
   0  26   3       89.45       95.49     28.52 o 
   1  26   3      346.69      361.64     26.03 o 
   2  26   3      599.38      613.18     27.44 o 
   3  26   3      612.79      643.35     31.14 o 
   4  26   3      313.81      306.66     28.38 o 
   5  26   3       63.14      101.68     31.22 o 
   6  26   3      147.70      145.47     26.49 o 
   7  26   3       55.68       79.32     37.70 o 
  -8  27   3      520.19      512.61     32.74 o 
  -7  27   3      497.45      491.73     35.02 o 
  -6  27   3      267.06      296.24     32.36 o 
  -5  27   3       41.35       58.01     32.70 o 
  -4  27   3       45.86       72.76     35.92 o 
  -3  27   3      214.46      254.15     32.03 o 
  -2  27   3      243.76      289.96     29.52 o 
  -1  27   3      406.48      400.55     26.43 o 
   0  27   3      260.47      264.80     25.98 o 
   1  27   3       34.29       51.54     24.93 o 
   2  27   3      311.63      290.05     26.71 o 
   3  27   3       80.02      105.72     23.34 o 
   4  27   3      211.98      214.19     32.27 o 
   5  27   3      296.38      344.39     34.53 o 
   6  27   3      178.03      200.38     36.34 o 
   7  27   3      142.81       96.83     38.88 o 
  -8  28   3       81.95       68.81     43.97 o 
  -7  28   3       44.57       75.03     41.47 o 
  -6  28   3      116.26      159.79     39.41 o 
  -5  28   3      298.24      266.36     39.30 o 
  -4  28   3      193.72      218.13     38.05 o 
  -3  28   3      950.81     1090.29     34.34 o 
  -2  28   3      196.11      215.33     30.59 o 
  -1  28   3       16.60       13.09     25.80 o 
   0  28   3      184.87      199.17     30.14 o 
   1  28   3       51.31       56.34     29.90 o 
   2  28   3      418.11      421.83     31.96 o 
   3  28   3      132.44      159.83     31.58 o 
   4  28   3      139.96      160.37     32.02 o 
   5  28   3       34.35       49.54     34.24 o 
   6  28   3       85.73      111.52     36.86 o 
  -7  29   3      445.68      413.52     46.02 o 
  -6  29   3      374.79      355.55     42.03 o 
  -5  29   3      105.83      116.47     40.00 o 
  -4  29   3       76.55       87.62     32.86 o 
  -3  29   3       67.41       85.33     27.10 o 
  -2  29   3      556.85      503.47     32.68 o 
  -1  29   3      364.50      407.19     32.04 o 
   0  29   3      238.79      221.37     22.73 o 
   1  29   3      207.19      229.91     27.81 o 
   2  29   3       62.26       65.18     26.89 o 
   3  29   3       33.40       41.20     25.87 o 
   4  29   3      166.56      189.29     35.02 o 
   5  29   3      160.22      163.65     29.84 o 
  -6  30   3      152.78      161.89     42.68 o 
  -5  30   3      241.97      226.56     41.32 o 
  -4  30   3       71.99       83.08     39.46 o 
  -3  30   3      505.33      557.98     41.02 o 
  -2  30   3       47.17       56.36     27.68 o 
  -1  30   3       54.90       88.48     27.72 o 
   0  30   3      510.41      566.31     33.16 o 
   1  30   3        2.63       27.33     27.45 o 
   2  30   3      278.57      254.80     28.63 o 
   3  30   3      559.38      560.25     35.60 o 
   4  30   3      261.77      261.30     34.94 o 
   5  30   3      103.67      109.15     30.44 o 
  -6  31   3       77.62      106.82     65.78 o 
  -5  31   3      117.17      113.50     34.35 o 
  -4  31   3        5.49       26.94     41.54 o 
  -3  31   3       73.60       84.79     33.40 o 
  -2  31   3      168.38      171.33     33.31 o 
  -1  31   3      440.46      442.89     33.89 o 
   0  31   3       92.76      118.91     28.95 o 
   1  31   3      370.27      354.51     33.93 o 
   2  31   3       20.07        6.77     28.92 o 
   3  31   3       84.77       96.36     33.90 o 
   4  31   3      211.57      204.12     31.04 o 
  -4  32   3      518.40      515.32     55.07 o 
  -3  32   3      120.17      157.98     42.93 o 
  -2  32   3       91.76       91.95     33.81 o 
  -1  32   3       60.06       79.25     33.75 o 
   0  32   3      117.31      141.38     33.86 o 
   1  32   3       51.76       81.63     34.21 o 
   2  32   3      242.70      214.06     31.19 o 
   3  32   3      218.44      207.30     62.33 o 
  -3  33   3       87.80       86.73     35.60 o 
  -2  33   3      316.11      310.93     44.68 o 
  -1  33   3      518.70      393.62     36.86 o 
   0  33   3      180.58      165.04     30.94 o 
   1  33   3       34.95       51.41     35.90 o 
  -1 -33   4        2.23       -8.53     43.63 o 
  -4 -32   4       82.35       61.52     22.86 o 
  -3 -32   4      216.16      179.02     27.84 o 
  -2 -32   4      256.37      212.68     23.07 o 
  -1 -32   4      216.52      190.79     24.87 o 
   0 -32   4      168.86      146.98     24.82 o 
   1 -32   4      163.93      143.33     27.21 o 
   2 -32   4        6.61       17.79     30.70 o 
  -5 -31   4      187.56      164.97     24.61 o 
  -4 -31   4      495.68      506.73     25.19 o 
  -3 -31   4       55.28       67.83     25.86 o 
  -2 -31   4       40.61       54.36     25.36 o 
  -1 -31   4       88.63      137.94     25.45 o 
   0 -31   4      244.22      228.76     24.23 o 
   1 -31   4       12.94       22.52     23.81 o 
   2 -31   4      669.11      624.33     28.53 o 
   3 -31   4      148.64      137.40     27.72 o 
  -6 -30   4      205.42      180.06     26.45 o 
  -5 -30   4       69.96       88.94     19.76 o 
  -4 -30   4        1.44        1.75     20.92 o 
  -3 -30   4      134.63      159.49     21.92 o 
  -2 -30   4       87.00       93.72     24.67 o 
  -1 -30   4      166.58      178.44     22.85 o 
   0 -30   4      461.25      510.26     24.17 o 
   1 -30   4      220.96      246.17     23.19 o 
   2 -30   4       89.06       86.76     23.43 o 
   3 -30   4      236.76      226.40     24.78 o 
   4 -30   4       80.33       87.52     26.94 o 
  -7 -29   4       94.49       96.03     28.46 o 
  -6 -29   4      314.23      314.82     24.33 o 
  -5 -29   4       28.32       21.38     21.20 o 
  -4 -29   4      315.83      337.89     25.35 o 
  -3 -29   4      206.22      198.79     24.76 o 
  -2 -29   4       34.12       39.04     23.84 o 
  -1 -29   4        8.56       25.69     23.70 o 
   0 -29   4      129.31      131.69     24.39 o 
   1 -29   4      274.47      254.28     24.28 o 
   2 -29   4      279.05      278.41     25.24 o 
   3 -29   4      332.75      347.02     25.03 o 
   4 -29   4       86.52       73.02     23.64 o 
   5 -29   4       29.35       34.60     29.77 o 
  -8 -28   4      367.99      392.85     31.04 o 
  -7 -28   4      310.59      292.75     24.44 o 
  -6 -28   4      191.46      193.81     24.76 o 
  -5 -28   4       42.53       50.29     20.43 o 
  -4 -28   4       43.84       41.88     24.64 o 
  -3 -28   4      150.49      148.28     23.68 o 
  -2 -28   4      218.28      229.18     23.45 o 
  -1 -28   4      139.34      145.59     23.37 o 
   0 -28   4       80.90       97.68     22.85 o 
   1 -28   4        3.95       17.48     23.07 o 
   2 -28   4       91.20      124.98     24.33 o 
   3 -28   4       83.64       99.53     24.66 o 
   4 -28   4      218.54      216.12     26.24 o 
   5 -28   4      108.81      106.59     23.87 o 
  -8 -27   4       60.78       47.63     25.87 o 
  -7 -27   4       40.39       39.92     23.61 o 
  -6 -27   4      291.59      290.54     23.87 o 
  -5 -27   4      160.28      167.92     19.34 o 
  -4 -27   4      398.37      378.80     20.45 o 
  -3 -27   4      250.94      257.69     21.40 o 
  -2 -27   4       50.50       58.21     20.59 o 
  -1 -27   4      141.64      165.88     21.29 o 
   0 -27   4      530.17      505.05     23.94 o 
   1 -27   4      255.76      287.60     21.40 o 
   2 -27   4      278.13      307.71     23.97 o 
   3 -27   4      107.14       96.91     23.88 o 
   4 -27   4       72.48       65.03     24.73 o 
   5 -27   4       18.03       25.11     23.21 o 
   6 -27   4       64.56       71.58     29.25 o 
  -9 -26   4       63.10       46.48     27.59 o 
  -8 -26   4      399.53      376.75     25.30 o 
  -7 -26   4      660.24      664.94     23.06 o 
  -6 -26   4      152.01      191.47     21.65 o 
  -5 -26   4       84.13      107.85     21.12 o 
  -4 -26   4      148.30      144.69     22.69 o 
  -3 -26   4      504.93      516.34     22.15 o 
  -2 -26   4      528.06      546.96     23.43 o 
  -1 -26   4      699.91      642.20     23.63 o 
   0 -26   4      439.66      437.90     23.31 o 
   1 -26   4        3.22       10.78     22.30 o 
   2 -26   4       36.73       52.94     22.55 o 
   3 -26   4      123.15      117.46     23.33 o 
   4 -26   4      301.11      294.60     24.59 o 
   5 -26   4      238.37      233.86     24.80 o 
   6 -26   4      181.06      188.44     29.93 o 
   7 -26   4      153.09      148.29     84.30 o 
  -9 -25   4      291.66      330.10     36.95 o 
  -8 -25   4      208.05      176.85     28.35 o 
  -7 -25   4       24.75       31.51     25.60 o 
  -6 -25   4      632.20      634.26     23.04 o 
  -5 -25   4      813.12      812.55     25.34 o 
  -4 -25   4      531.05      537.93     21.57 o 
  -3 -25   4      696.06      700.49     23.56 o 
  -2 -25   4      163.95      178.15     19.84 o 
  -1 -25   4        5.53       11.58     17.67 o 
   0 -25   4      800.08      790.95     20.96 o 
   1 -25   4      427.89      428.86     21.13 o 
   2 -25   4      941.05      984.58     24.85 o 
   3 -25   4      220.56      209.86     21.64 o 
   4 -25   4      234.38      273.26     24.24 o 
   5 -25   4       22.86       25.94     22.77 o 
   6 -25   4      146.71      122.12     24.64 o 
   7 -25   4      208.67      195.33     34.11 o 
 -10 -24   4      433.70      414.98     35.05 o 
  -9 -24   4      343.86      326.13     31.62 o 
  -8 -24   4      400.18      408.12     34.12 o 
  -7 -24   4      110.31      136.22     29.71 o 
  -6 -24   4      133.71      110.90     20.84 o 
  -5 -24   4        5.50       13.58     21.46 o 
  -4 -24   4      468.79      477.71     22.41 o 
  -3 -24   4      163.45      147.22     17.81 o 
  -2 -24   4      439.30      433.66     20.27 o 
  -1 -24   4      753.71      751.36     23.19 o 
   0 -24   4     1007.32     1073.27     24.38 o 
   1 -24   4      630.53      622.65     22.87 o 
   2 -24   4      149.66      163.23     22.19 o 
   3 -24   4      182.13      198.56     22.68 o 
   4 -24   4      284.19      282.64     24.24 o 
   5 -24   4     1035.46     1078.75     29.43 o 
   6 -24   4      282.79      335.92     25.85 o 
   7 -24   4      262.13      235.38     31.23 o 
 -10 -23   4       54.79       64.48     31.15 o 
  -9 -23   4      321.35      315.18     34.69 o 
  -8 -23   4       47.10       41.67     26.91 o 
  -7 -23   4      880.90      846.05     32.29 o 
  -6 -23   4     1376.81     1418.08     26.36 o 
  -5 -23   4     1355.48     1349.00     26.05 o 
  -4 -23   4      150.03      160.12     19.67 o 
  -3 -23   4     1501.32     1542.71     30.11 o 
  -2 -23   4       73.21       62.47     18.70 o 
  -1 -23   4     1260.45     1179.57     23.94 o 
   0 -23   4      616.81      603.13     22.29 o 
   1 -23   4      619.32      671.36     22.66 o 
   2 -23   4     2210.52     2129.47     27.50 o 
   3 -23   4      469.67      479.20     22.96 o 
   4 -23   4      286.85      341.52     23.49 o 
   5 -23   4       13.28       24.96     23.99 o 
   6 -23   4       79.90       98.51     29.07 o 
   7 -23   4      214.51      179.41     24.10 o 
   8 -23   4      542.52      468.41     28.66 o 
 -11 -22   4      219.78      177.58     43.57 o 
 -10 -22   4      400.39      397.76     35.88 o 
  -9 -22   4      651.89      673.58     36.06 o 
  -8 -22   4     1147.16     1185.86     35.39 o 
  -7 -22   4      340.27      324.42     26.23 o 
  -6 -22   4      377.23      394.97     26.19 o 
  -5 -22   4      464.70      456.09     22.71 o 
  -4 -22   4      263.46      276.63     19.62 o 
  -3 -22   4      886.39      900.13     22.95 o 
  -2 -22   4     2432.11     2335.74     26.60 o 
  -1 -22   4      316.62      324.95     21.04 o 
   0 -22   4     1897.16     1885.28     36.46 o 
   1 -22   4      601.26      587.97     19.51 o 
   2 -22   4      275.22      264.57     21.71 o 
   3 -22   4      547.46      549.32     23.41 o 
   4 -22   4      586.90      630.11     24.55 o 
   5 -22   4     1610.42     1562.01     28.26 o 
   6 -22   4      773.46      812.70     30.48 o 
   7 -22   4      657.68      637.74     28.85 o 
   8 -22   4        7.65       17.62     28.38 o 
 -11 -21   4      122.05      132.71     43.14 o 
 -10 -21   4       24.14       19.55     32.03 o 
  -9 -21   4      226.34      242.82     33.44 o 
  -8 -21   4      378.80      368.84     27.39 o 
  -7 -21   4      186.44      200.10     24.75 o 
  -6 -21   4      364.56      339.13     24.43 o 
  -5 -21   4      852.03      889.34     22.49 o 
  -4 -21   4       93.18      106.77     16.89 o 
  -3 -21   4     1761.31     1694.08     23.60 o 
  -2 -21   4      222.07      186.22     18.98 o 
  -1 -21   4      964.99      988.31     21.45 o 
   0 -21   4      215.46      206.85     19.04 o 
   1 -21   4      870.94      861.42     21.32 o 
   2 -21   4     1434.38     1509.45     23.42 o 
   3 -21   4     1232.51     1281.39     23.49 o 
   4 -21   4      683.30      656.78     23.47 o 
   5 -21   4       85.38       56.93     23.41 o 
   6 -21   4      127.59      124.95     27.99 o 
   7 -21   4      675.20      719.80     31.54 o 
   8 -21   4      990.80      984.72     34.49 o 
   9 -21   4      221.70      219.27     35.38 o 
 -11 -20   4      401.09      394.67     43.62 o 
 -10 -20   4      288.69      311.42     33.29 o 
  -9 -20   4      624.43      625.95     34.00 o 
  -8 -20   4      933.33      942.46     28.42 o 
  -7 -20   4     1651.68     1626.86     33.52 o 
  -6 -20   4       86.42       91.63     21.14 o 
  -5 -20   4      482.23      472.29     22.40 o 
  -4 -20   4      448.71      437.44     21.41 o 
  -3 -20   4      797.06      808.18     22.08 o 
  -2 -20   4     4904.06     4775.69     50.01 o 
  -1 -20   4     1670.97     1653.69     24.60 o 
   0 -20   4      279.73      298.75     20.37 o 
   1 -20   4     1185.28     1201.44     23.43 o 
   2 -20   4      490.63      527.79     21.94 o 
   3 -20   4      827.74      800.67     23.04 o 
   4 -20   4      407.06      434.99     21.05 o 
   5 -20   4     1966.38     1975.78     27.20 o 
   6 -20   4      731.32      759.56     29.59 o 
   7 -20   4      610.32      617.89     30.60 o 
   8 -20   4       94.10      103.07     29.86 o 
   9 -20   4      150.45      126.03     34.10 o 
 -12 -19   4      329.06      254.62     44.59 o 
 -11 -19   4      569.37      488.49     35.69 o 
 -10 -19   4       26.80       28.78     31.80 o 
  -9 -19   4       54.43       52.68     26.27 o 
  -8 -19   4       55.03       72.90     29.43 o 
  -7 -19   4      497.89      516.60     26.32 o 
  -6 -19   4     1740.44     1798.05     37.28 o 
  -5 -19   4      559.65      515.65     22.23 o 
  -4 -19   4      793.14      793.57     22.41 o 
  -3 -19   4     1016.92     1020.95     21.82 o 
  -2 -19   4       85.35       67.63     17.57 o 
  -1 -19   4      528.67      475.76     18.37 o 
   0 -19   4       19.23       22.87     19.63 o 
   1 -19   4      456.34      469.62     21.02 o 
   2 -19   4     1580.08     1535.93     22.53 o 
   3 -19   4      965.19      927.07     23.29 o 
   4 -19   4     1625.76     1659.75     26.47 o 
   5 -19   4       81.97       77.04     24.54 o 
   6 -19   4       34.35       30.09     22.82 o 
   7 -19   4      585.23      555.52     27.35 o 
   8 -19   4      718.17      723.40     26.96 o 
   9 -19   4      223.52      219.52     34.12 o 
 -12 -18   4       29.17       24.31     34.31 o 
 -11 -18   4      282.79      274.31     57.62 o 
 -10 -18   4      391.36      392.11     33.21 o 
  -9 -18   4      256.76      249.94     31.42 o 
  -8 -18   4      463.03      469.81     29.01 o 
  -7 -18   4     2289.33     2341.63     35.30 o 
  -6 -18   4      666.56      606.98     23.23 o 
  -5 -18   4      929.07      928.29     20.87 o 
  -4 -18   4       12.61       32.64     18.99 o 
  -3 -18   4     1551.02     1466.43     21.93 o 
  -2 -18   4     3119.55     3094.28     32.58 o 
  -1 -18   4     2761.44     2793.16     27.21 o 
   0 -18   4        9.71        5.46     17.66 o 
   1 -18   4      526.81      541.03     20.98 o 
   2 -18   4      109.65      116.19     19.62 o 
   3 -18   4      851.14      892.93     21.84 o 
   4 -18   4     2635.07     2647.19     35.28 o 
   5 -18   4     1574.63     1580.35     27.93 o 
   6 -18   4      524.15      613.19     29.00 o 
   7 -18   4      706.12      731.24     29.81 o 
   8 -18   4       38.44       28.51     28.72 o 
   9 -18   4      106.81      120.75     31.80 o 
 -12 -17   4      643.60      607.67     37.87 o 
 -11 -17   4      268.47      260.82     39.57 o 
 -10 -17   4      473.45      524.20     33.44 o 
  -9 -17   4      201.17      231.02     30.87 o 
  -8 -17   4      326.91      318.00     27.79 o 
  -7 -17   4      258.80      275.95     27.04 o 
  -6 -17   4     2698.17     2558.98     30.78 o 
  -5 -17   4     1317.17     1318.56     26.26 o 
  -4 -17   4      180.31      175.45     17.07 o 
  -3 -17   4     3082.62     2940.81     29.50 o 
  -2 -17   4      609.17      579.70     19.43 o 
  -1 -17   4      807.67      762.90     19.06 o 
   0 -17   4      193.70      229.93     19.51 o 
   1 -17   4     1378.24     1300.77     23.35 o 
   2 -17   4     2743.85     2670.56     26.40 o 
   3 -17   4      815.91      841.41     23.14 o 
   4 -17   4      359.11      353.30     21.82 o 
   5 -17   4       62.65       68.19     29.09 o 
   6 -17   4      360.22      403.58     26.39 o 
   7 -17   4      518.42      492.43     28.85 o 
   8 -17   4      486.53      534.72     29.74 o 
   9 -17   4      488.53      433.06     37.29 o 
  10 -17   4       48.82       37.20     34.36 o 
 -12 -16   4      161.39      155.74     41.96 o 
 -11 -16   4      190.40      153.78     39.38 o 
 -10 -16   4       66.34       52.55     32.12 o 
  -9 -16   4      291.90      303.01     25.36 o 
  -8 -16   4     1535.16     1606.48     33.98 o 
  -7 -16   4     1529.51     1613.70     34.22 o 
  -6 -16   4     1108.12     1143.62     27.42 o 
  -5 -16   4       80.16       65.02     23.53 o 
  -4 -16   4      121.57      111.45     18.61 o 
  -3 -16   4      756.40      782.45     20.83 o 
  -2 -16   4      917.71      844.24     20.05 o 
  -1 -16   4      828.45      729.62     21.03 o 
   0 -16   4       88.55       92.42     17.55 o 
   1 -16   4     1272.23     1264.07     20.24 o 
   2 -16   4      178.28      154.18     19.75 o 
   3 -16   4      125.95      108.78     20.82 o 
   4 -16   4     1539.56     1432.16     27.48 o 
   5 -16   4      320.70      302.22     28.39 o 
   6 -16   4     1418.02     1440.73     43.66 o 
   7 -16   4      484.67      523.54     31.60 o 
   8 -16   4      128.71      123.61     32.49 o 
   9 -16   4       27.03        9.06     34.65 o 
  10 -16   4       30.02        8.04     36.46 o 
 -13 -15   4        7.60       20.52     43.80 o 
 -12 -15   4      643.03      638.30     50.46 o 
 -11 -15   4      653.46      703.16     68.09 o 
 -10 -15   4      382.75      392.07     32.33 o 
  -9 -15   4      364.29      346.62     25.54 o 
  -8 -15   4      525.49      562.39     31.35 o 
  -7 -15   4      341.61      335.36     27.29 o 
  -6 -15   4      551.25      610.78     25.90 o 
  -5 -15   4      809.97      760.55     25.90 o 
  -4 -15   4     2167.89     2107.39     26.46 o 
  -3 -15   4     1845.48     1812.35     25.19 o 
  -2 -15   4        6.47       19.65     18.41 o 
  -1 -15   4      793.37      848.68     19.24 o 
   0 -15   4       20.19       17.26     15.51 o 
   1 -15   4      529.64      556.92     18.54 o 
   2 -15   4     1797.48     1629.81     25.74 o 
   3 -15   4      328.07      333.81     22.78 o 
   4 -15   4      158.67      165.13     21.21 o 
   5 -15   4       28.06       34.72     23.11 o 
   6 -15   4       66.53       73.01     27.84 o 
   7 -15   4      195.97      241.11     25.14 o 
   8 -15   4      822.24      854.28     37.12 o 
   9 -15   4      121.52      136.07     34.18 o 
  10 -15   4      106.10       87.29     31.25 o 
 -13 -14   4       83.43       99.51     43.44 o 
 -12 -14   4      113.93      142.69     40.21 o 
 -11 -14   4       25.25       -5.14     36.90 o 
 -10 -14   4      148.57      163.48     25.95 o 
  -9 -14   4      249.50      231.72     27.73 o 
  -8 -14   4      824.44      820.42     28.12 o 
  -7 -14   4     2157.88     2099.51     34.89 o 
  -6 -14   4      184.42      182.65     24.77 o 
  -5 -14   4      820.01      834.98     24.41 o 
  -4 -14   4       19.43        2.90     17.45 o 
  -3 -14   4      422.23      411.67     18.89 o 
  -2 -14   4     1379.37     1247.26     22.44 o 
  -1 -14   4     1593.49     1693.06     23.85 o 
   0 -14   4      702.66      612.13     18.36 o 
   1 -14   4     1217.46     1205.35     21.26 o 
   2 -14   4        7.01        3.25     18.46 o 
   3 -14   4     1160.03     1114.84     26.83 o 
   4 -14   4      889.12      862.03     26.94 o 
   5 -14   4      361.78      327.89     27.85 o 
   6 -14   4     1448.06     1471.44     47.89 o 
   7 -14   4      767.87      781.35     29.38 o 
   8 -14   4      104.40      106.94     27.31 o 
   9 -14   4       72.39       84.48     31.43 o 
  10 -14   4       48.55       50.98     35.77 o 
 -13 -13   4       43.64       55.56     42.38 o 
 -12 -13   4      855.77      901.68     43.50 o 
 -11 -13   4      484.85      500.11     47.69 o 
 -10 -13   4      438.47      431.66     28.38 o 
  -9 -13   4      453.25      454.50     27.75 o 
  -8 -13   4     1097.99     1109.78     29.36 o 
  -7 -13   4      201.20      199.74     26.07 o 
  -6 -13   4     1165.21     1226.28     29.85 o 
  -5 -13   4     1151.51     1054.58     25.19 o 
  -4 -13   4     3454.98     3469.57     37.01 o 
  -3 -13   4     2000.30     1845.40     25.56 o 
  -2 -13   4      212.80      229.48     16.51 o 
  -1 -13   4      685.99      797.88     19.04 o 
   0 -13   4       16.52       25.11     18.04 o 
   1 -13   4      308.60      312.84     21.62 o 
   2 -13   4     1500.48     1464.86     24.13 o 
   3 -13   4      294.25      267.63     22.47 o 
   4 -13   4       59.11       45.61     26.06 o 
   5 -13   4      287.06      251.68     27.50 o 
   6 -13   4      299.76      275.65     28.29 o 
   7 -13   4      774.87      748.67     32.60 o 
   8 -13   4     1325.61     1347.12     32.32 o 
   9 -13   4      138.89      166.33     33.19 o 
  10 -13   4      190.47      163.53     35.60 o 
  11 -13   4      103.13      118.21     39.05 o 
 -13 -12   4      111.67       88.29     46.45 o 
 -12 -12   4      126.40      107.41     39.16 o 
 -11 -12   4      106.34       94.10     36.79 o 
 -10 -12   4      195.77      187.56     30.05 o 
  -9 -12   4       17.68       32.86     25.75 o 
  -8 -12   4     1489.60     1403.27     28.41 o 
  -7 -12   4     1403.38     1379.31     31.36 o 
  -6 -12   4     1066.05     1055.45     29.40 o 
  -5 -12   4        3.25        6.26     15.39 o 
  -4 -12   4     1719.26     1731.28     23.46 o 
  -3 -12   4      701.87      661.52     20.85 o 
  -2 -12   4     2819.82     2824.53     27.44 o 
  -1 -12   4     3406.46     3571.87     29.53 o 
   0 -12   4      542.78      620.69     23.39 o 
   1 -12   4      262.48      232.79     19.59 o 
   2 -12   4      681.33      800.79     22.48 o 
   3 -12   4     1200.24     1220.33     27.54 o 
   4 -12   4     1487.85     1432.94     31.77 o 
   5 -12   4      461.45      468.30     28.20 o 
   6 -12   4     1476.32     1518.37     60.67 o 
   7 -12   4      157.31      183.96     28.93 o 
   8 -12   4       14.26       18.59     30.98 o 
   9 -12   4       32.30       51.51     33.31 o 
  10 -12   4      210.54      209.02     35.36 o 
  11 -12   4      138.20      107.66     38.41 o 
 -13 -11   4      296.99      322.51     45.53 o 
 -12 -11   4      635.57      636.09     42.02 o 
 -11 -11   4     1035.84     1045.46     44.45 o 
 -10 -11   4      263.16      264.51     30.34 o 
  -9 -11   4      247.44      251.62     27.64 o 
  -8 -11   4      110.70      137.64     25.11 o 
  -7 -11   4     1243.20     1343.71     32.47 o 
  -6 -11   4     2628.74     2405.78     52.39 o 
  -5 -11   4     1528.21     1506.76     24.92 o 
  -4 -11   4     3040.54     3007.71     30.02 o 
  -3 -11   4       17.09       31.14     17.24 o 
  -2 -11   4      976.62     1035.11     22.61 o 
  -1 -11   4      428.07      415.45     17.65 o 
   0 -11   4     2132.26     2422.01     28.62 o 
   1 -11   4      468.99      366.84     22.36 o 
   2 -11   4     4079.08     4152.50     46.50 o 
   3 -11   4     2061.11     2011.95     28.80 o 
   4 -11   4      172.19      181.20     22.59 o 
   5 -11   4       57.80       45.61     26.05 o 
   6 -11   4      570.25      584.70     26.43 o 
   7 -11   4     3018.80     3062.39     39.80 o 
   8 -11   4      650.28      648.01     28.37 o 
   9 -11   4      366.26      342.35     33.65 o 
  10 -11   4      279.20      277.78     35.52 o 
  11 -11   4       15.33        9.92     37.62 o 
 -13 -10   4       86.16       93.46     41.39 o 
 -12 -10   4       36.61       24.38     38.03 o 
 -11 -10   4      285.95      306.40     36.70 o 
 -10 -10   4     1604.92     1567.34     35.81 o 
  -9 -10   4      451.50      498.84     28.85 o 
  -8 -10   4     3009.63     3160.10     37.42 o 
  -7 -10   4     2527.74     2426.90     69.47 o 
  -6 -10   4      289.21      298.69     23.69 o 
  -5 -10   4      535.20      543.86     20.19 o 
  -4 -10   4     1029.99     1003.22     21.92 o 
  -3 -10   4      753.58      763.24     22.19 o 
  -2 -10   4     3459.19     2987.91     32.62 o 
  -1 -10   4      725.98      793.42     24.90 o 
   0 -10   4     1561.94     1526.43     31.00 o 
   1 -10   4       37.94       36.80     20.45 o 
   2 -10   4      574.53      631.56     22.09 o 
   3 -10   4     1637.70     1531.27     31.49 o 
   4 -10   4     1917.68     1895.78     33.46 o 
   5 -10   4      779.08      782.00     29.21 o 
   6 -10   4     4388.30     4267.97     57.02 o 
   7 -10   4      125.79      124.62     28.58 o 
   8 -10   4       78.77       95.94     28.62 o 
   9 -10   4       52.36       84.74     30.33 o 
  10 -10   4      235.17      224.83     30.09 o 
  11 -10   4      175.03      163.94     39.94 o 
 -14  -9   4        6.53       16.36     35.87 o 
 -13  -9   4       26.10       26.54     43.75 o 
 -12  -9   4      804.00      796.82     69.75 o 
 -11  -9   4      637.48      659.80     38.53 o 
 -10  -9   4      186.66      194.58     28.44 o 
  -9  -9   4      498.58      476.07     28.72 o 
  -8  -9   4       22.68       28.36     22.45 o 
  -7  -9   4     1790.68     1768.49     29.94 o 
  -6  -9   4     5803.46     5803.90     65.40 o 
  -5  -9   4      585.22      523.36     22.20 o 
  -4  -9   4     2087.54     1962.06     26.09 o 
  -3  -9   4     1401.04     1597.59     24.79 o 
  -2  -9   4     2725.12     2744.28     28.78 o 
  -1  -9   4      324.45      321.40     22.79 o 
   0  -9   4     5666.45     5564.99     44.22 o 
   1  -9   4     2349.51     2295.50     29.79 o 
   2  -9   4     4314.11     3842.34     52.99 o 
   3  -9   4     3731.74     3548.70     41.19 o 
   4  -9   4      134.14      108.03     22.61 o 
   5  -9   4       37.38       69.93     25.61 o 
   6  -9   4      376.94      380.01     27.89 o 
   7  -9   4     1943.83     1897.98     35.66 o 
   8  -9   4      942.50      984.17     34.05 o 
   9  -9   4      412.19      419.41     31.66 o 
  10  -9   4      852.24      943.42     36.48 o 
  11  -9   4      212.97      202.11     38.01 o 
 -14  -8   4      132.78      134.47     38.78 o 
 -13  -8   4      254.64      242.03     41.83 o 
 -12  -8   4      184.77      154.59     37.49 o 
 -11  -8   4      117.11      115.67     32.52 o 
 -10  -8   4     1660.81     1722.41     36.37 o 
  -9  -8   4     2185.34     2169.47     35.54 o 
  -8  -8   4     1446.56     1366.77     27.47 o 
  -7  -8   4     3369.09     3302.59     49.90 o 
  -6  -8   4      116.42      141.58     26.92 o 
  -5  -8   4     2568.62     2582.58     30.08 o 
  -4  -8   4      808.29      903.01     22.34 o 
  -3  -8   4     1995.67     1803.36     25.13 o 
  -2  -8   4     8049.29     7709.33     70.96 o 
  -1  -8   4     2450.75     2455.08     32.28 o 
   0  -8   4     9752.39     9889.88    105.66 o 
   1  -8   4     3402.69     3265.28     33.97 o 
   2  -8   4      410.38      513.90     24.37 o 
   3  -8   4      991.22      951.98     27.11 o 
   4  -8   4     6607.73     6761.52     51.05 o 
   5  -8   4     2348.04     2186.89     36.44 o 
   6  -8   4     2595.64     2485.91     37.30 o 
   7  -8   4     2052.69     1989.53     52.66 o 
   8  -8   4      206.59      220.35     25.80 o 
   9  -8   4      183.07      182.73     31.92 o 
  10  -8   4       10.62       -1.09     31.86 o 
  11  -8   4      528.28      550.85     37.24 o 
 -14  -7   4       41.50       41.53     37.87 o 
 -13  -7   4      228.43      221.25     34.38 o 
 -12  -7   4     1198.38     1274.75    102.73 o 
 -11  -7   4     1036.03     1039.76     35.59 o 
 -10  -7   4      707.75      671.44     29.62 o 
  -9  -7   4      783.74      775.94     28.98 o 
  -8  -7   4      124.77      147.43     24.29 o 
  -7  -7   4     2833.88     2771.37     35.37 o 
  -6  -7   4     4272.89     4214.93     38.39 o 
  -5  -7   4     2628.75     2562.82     31.21 o 
  -4  -7   4     1876.20     1848.09     27.96 o 
  -3  -7   4     3753.52     3388.31     35.28 o 
  -2  -7   4      513.77      480.67     24.45 o 
  -1  -7   4     2307.89     2508.31     33.08 o 
   0  -7   4     2026.23     2271.78     30.73 o 
   1  -7   4     2916.99     2851.54     35.42 o 
   2  -7   4     5427.60     5280.83     45.68 o 
   3  -7   4     5171.98     5018.28     66.33 o 
   4  -7   4      870.12      901.03     27.23 o 
   5  -7   4      523.68      543.34     27.98 o 
   6  -7   4      427.21      433.15     26.12 o 
   7  -7   4      672.67      631.94     30.12 o 
   8  -7   4     2082.45     2086.34     51.54 o 
   9  -7   4      212.84      269.75     31.05 o 
  10  -7   4      659.65      659.13     36.60 o 
  11  -7   4      728.00      694.30     45.88 o 
 -14  -6   4       59.24       49.39     46.26 o 
 -13  -6   4      298.30      337.36     36.10 o 
 -12  -6   4       23.19       29.40     37.48 o 
 -11  -6   4      981.28      961.78     35.02 o 
 -10  -6   4      795.57      782.45     30.37 o 
  -9  -6   4     1958.33     1963.28     34.56 o 
  -8  -6   4     4149.69     4051.60     40.87 o 
  -7  -6   4     2392.61     2350.38     33.71 o 
  -6  -6   4       86.51      134.34     19.40 o 
  -5  -6   4     2020.31     2217.49     29.53 o 
  -4  -6   4     2589.63     2591.68     29.13 o 
  -3  -6   4     9016.31     9031.91     64.61 o 
  -2  -6   4     7916.81     8114.87     62.56 o 
  -1  -6   4     7846.81     7426.20     48.89 o 
   0  -6   4     4261.71     4202.49     38.95 o 
   1  -6   4     3295.43     3230.04     39.43 o 
   2  -6   4      673.51      644.35     26.45 o 
   3  -6   4     2581.48     2593.50     35.64 o 
   4  -6   4     5814.89     5643.71     61.08 o 
   5  -6   4     2483.07     2551.95     36.82 o 
   6  -6   4     2367.83     2271.82     57.52 o 
   7  -6   4     2057.89     1961.39     41.20 o 
   8  -6   4      361.27      382.46     31.72 o 
   9  -6   4      263.55      249.82     30.19 o 
  10  -6   4      101.48      111.62     33.35 o 
  11  -6   4      613.61      610.80     39.37 o 
 -14  -5   4      152.41      162.66     47.55 o 
 -13  -5   4      354.46      398.11     37.11 o 
 -12  -5   4      822.21      834.60     32.80 o 
 -11  -5   4      680.57      732.16     32.71 o 
 -10  -5   4      599.68      593.67     30.07 o 
  -9  -5   4      311.00      330.24     26.55 o 
  -8  -5   4      227.58      230.93     24.83 o 
  -7  -5   4     1327.80     1256.29     25.51 o 
  -6  -5   4     4265.90     4138.71     34.99 o 
  -5  -5   4     9303.47     9531.81     67.47 o 
  -4  -5   4     2741.55     2525.01     30.10 o 
  -3  -5   4     8523.76     8358.94     60.41 o 
  -2  -5   4     3735.12     3837.50     39.96 o 
  -1  -5   4      377.74      354.75     23.75 o 
   0  -5   4      654.07      783.19     25.77 o 
   1  -5   4     2140.90     2030.15     41.37 o 
   2  -5   4     4819.27     4721.35     46.35 o 
   3  -5   4     4460.02     4485.48     54.87 o 
   4  -5   4      123.55      153.75     25.19 o 
   5  -5   4     1204.87     1219.26     30.80 o 
   6  -5   4     1491.96     1467.08     31.26 o 
   7  -5   4     1035.41     1105.39     33.92 o 
   8  -5   4     2805.70     2735.90     49.42 o 
   9  -5   4     1137.32     1112.45     37.91 o 
  10  -5   4      315.23      345.90     35.00 o 
  11  -5   4      404.88      407.13     38.46 o 
 -14  -4   4       42.34       42.30     51.94 o 
 -13  -4   4      440.33      431.02     41.77 o 
 -12  -4   4        3.00       -0.78     26.45 o 
 -11  -4   4      508.91      551.99     30.96 o 
 -10  -4   4      170.10      198.99     27.72 o 
  -9  -4   4     2716.13     2603.92     39.07 o 
  -8  -4   4     2235.13     2237.84     33.87 o 
  -7  -4   4     2332.95     2396.02     29.54 o 
  -6  -4   4     1748.89     1745.84     27.04 o 
  -5  -4   4       19.30       23.48     18.73 o 
  -4  -4   4     2691.36     3013.85     31.99 o 
  -3  -4   4     4204.35     4191.63     41.57 o 
  -2  -4   4    10539.97     9864.68     92.12 o 
  -1  -4   4    10114.89    10782.38     75.79 o 
   0  -4   4      425.61      361.62     27.90 o 
   1  -4   4      812.51      844.86     26.54 o 
   2  -4   4      945.33     1106.47     29.56 o 
   3  -4   4     4912.16     5100.63     67.53 o 
   4  -4   4     1928.62     1829.27     44.40 o 
   5  -4   4     2648.38     2448.09     47.74 o 
   6  -4   4     3601.19     3590.82     62.51 o 
   7  -4   4     1458.43     1374.77     36.74 o 
   8  -4   4      200.30      198.40     29.39 o 
   9  -4   4       45.50       59.14     28.98 o 
  10  -4   4      319.55      330.23     34.70 o 
  11  -4   4      194.73      190.50     37.18 o 
  12  -4   4      543.80      456.94     55.27 o 
 -14  -3   4       78.19       78.92     42.78 o 
 -13  -3   4      398.27      411.82     42.97 o 
 -12  -3   4      729.22      783.48     35.88 o 
 -11  -3   4      555.78      532.66     27.29 o 
 -10  -3   4      127.25      149.02     23.72 o 
  -9  -3   4      902.08      897.20     26.37 o 
  -8  -3   4      764.16      752.89     24.46 o 
  -7  -3   4     1632.15     1828.27     27.79 o 
  -6  -3   4     1336.80     1314.99     24.87 o 
  -5  -3   4     1474.08     1265.10     24.93 o 
  -4  -3   4     1653.25     1602.25     27.31 o 
  -3  -3   4     3404.91     3511.80     38.66 o 
  -2  -3   4     3582.63     3811.97     39.34 o 
  -1  -3   4     1219.16     1114.16     31.60 o 
   0  -3   4     5045.92     5358.34     65.28 o 
   1  -3   4     1808.94     1854.85     33.97 o 
   2  -3   4     3363.23     3328.65     42.12 o 
   3  -3   4     2256.84     2125.64     32.88 o 
   4  -3   4      257.64      305.00     24.36 o 
   5  -3   4      443.03      472.64     25.18 o 
   6  -3   4      780.31      792.45     29.75 o 
   7  -3   4     2827.26     2722.33     57.86 o 
   8  -3   4     2153.38     2187.02     40.92 o 
   9  -3   4      836.49      832.58     33.00 o 
  10  -3   4      180.10      200.13     32.94 o 
  11  -3   4      147.40      183.00     41.07 o 
  12  -3   4      145.40      156.05     42.18 o 
 -14  -2   4      189.53      204.25     44.44 o 
 -13  -2   4      232.20      234.94     34.62 o 
 -12  -2   4      269.18      269.96     31.88 o 
 -11  -2   4      277.04      302.73     29.69 o 
 -10  -2   4      309.71      320.10     24.67 o 
  -9  -2   4      549.86      552.09     23.96 o 
  -8  -2   4     2950.46     2843.42     33.03 o 
  -7  -2   4     3070.81     3077.38     32.18 o 
  -6  -2   4      123.77      149.02     19.83 o 
  -5  -2   4      990.67     1020.04     24.12 o 
  -4  -2   4     3333.41     3463.76     34.15 o 
  -3  -2   4     3385.95     3272.27     37.73 o 
  -2  -2   4     8576.57     9095.67     67.55 o 
  -1  -2   4      783.80      847.09     28.55 o 
   0  -2   4       90.47      110.92     23.90 o 
   1  -2   4      600.71      539.22     25.17 o 
   2  -2   4      453.38      503.42     25.22 o 
   3  -2   4      393.82      399.17     24.99 o 
   4  -2   4      857.28      846.88     25.38 o 
   5  -2   4      651.03      613.90     26.38 o 
   6  -2   4     1144.02     1133.48     29.69 o 
   7  -2   4      347.61      331.97     27.29 o 
   8  -2   4      574.76      550.14     28.18 o 
   9  -2   4      463.50      451.69     32.74 o 
  10  -2   4       69.40       87.53     35.56 o 
  11  -2   4      438.88      425.26     39.29 o 
  12  -2   4      233.97      181.91     45.94 o 
 -14  -1   4       55.57       51.70     43.09 o 
 -13  -1   4      203.55      188.07     37.79 o 
 -12  -1   4     1390.92     1409.13     37.47 o 
 -11  -1   4     1094.25     1089.33     34.08 o 
 -10  -1   4     1066.21     1035.79     30.14 o 
  -9  -1   4     1592.60     1510.88     31.20 o 
  -8  -1   4      791.80      817.37     24.46 o 
  -7  -1   4     2167.47     2161.42     29.31 o 
  -6  -1   4     2326.81     2437.22     31.12 o 
  -5  -1   4     4740.89     4834.70     39.07 o 
  -4  -1   4     3995.89     3951.10     40.67 o 
  -3  -1   4     6513.60     6361.08     50.65 o 
  -2  -1   4     9768.47    10055.21     70.75 o 
  -1  -1   4     3466.14     3643.57     46.72 o 
   0  -1   4      171.61      158.89     20.03 o 
   1  -1   4      734.06      805.12     23.94 o 
   2  -1   4     1471.84     1903.73     31.10 o 
   3  -1   4     1573.32     1755.39     31.09 o 
   4  -1   4      243.29      229.52     22.63 o 
   5  -1   4       83.44       88.86     22.98 o 
   6  -1   4       37.19       46.09     24.48 o 
   7  -1   4      914.99      935.72     29.93 o 
   8  -1   4      869.61      897.75     30.92 o 
   9  -1   4      462.11      431.10     31.63 o 
  10  -1   4      262.35      264.64     34.74 o 
  11  -1   4      146.96      129.45     38.97 o 
  12  -1   4       75.05       83.18     44.64 o 
 -14   0   4      190.65      171.78     41.46 o 
 -13   0   4      571.96      541.83     37.56 o 
 -12   0   4       56.07       67.24     32.27 o 
 -11   0   4      657.48      707.85     30.93 o 
 -10   0   4      371.13      397.08     28.80 o 
  -9   0   4        1.04        7.95     22.68 o 
  -8   0   4     1788.12     1796.41     38.86 o 
  -7   0   4     1939.61     1959.02     39.59 o 
  -6   0   4     3622.57     3448.72     45.33 o 
  -5   0   4     1368.44     1428.35     30.77 o 
  -4   0   4      455.37      522.45     25.71 o 
  -3   0   4     2028.74     2246.88     34.30 o 
  -2   0   4     6655.09     6800.11     94.63 o 
  -1   0   4      993.46     1062.79     26.36 o 
   0   0   4     1436.63     1551.38     32.24 o 
   1   0   4     1083.23     1017.34     26.66 o 
   2   0   4      175.97      158.96     23.37 o 
   3   0   4     1517.64     1660.68     31.01 o 
   4   0   4      840.64      852.15     26.80 o 
   5   0   4      715.77      840.74     28.71 o 
   6   0   4     1168.24     1180.37     29.58 o 
   7   0   4        2.04        4.52     24.69 o 
   8   0   4      118.91      101.41     26.77 o 
   9   0   4      880.46      870.71     34.54 o 
  10   0   4        2.20       -0.29     31.24 o 
  11   0   4      248.79      264.34     42.04 o 
  12   0   4       86.44      105.17     45.55 o 
 -14   1   4       48.64       66.19     42.42 o 
 -13   1   4      198.94      201.74     37.12 o 
 -12   1   4     1378.92     1401.71     41.52 o 
 -11   1   4     1064.06     1048.15     34.10 o 
 -10   1   4     1115.37     1088.65     37.42 o 
  -9   1   4     1588.12     1502.13     38.42 o 
  -8   1   4      787.93      793.71     33.35 o 
  -7   1   4     2069.40     2077.66     40.91 o 
  -6   1   4     2474.11     2550.52     43.04 o 
  -5   1   4     4779.01     4846.88     52.87 o 
  -4   1   4     4060.00     4092.69     52.53 o 
  -3   1   4     6694.48     6583.72     60.30 o 
  -2   1   4     9821.83    10259.32     54.51 o 
  -1   1   4     3539.36     3753.73     42.14 o 
   0   1   4      140.34      142.37     24.18 o 
   1   1   4      640.83      695.37     24.62 o 
   2   1   4     1407.65     1841.77     32.95 o 
   3   1   4     1491.87     1639.91     31.35 o 
   4   1   4      208.83      209.08     22.14 o 
   5   1   4       86.72       97.80     22.96 o 
   6   1   4       41.41       44.25     23.04 o 
   7   1   4      843.10      901.22     28.46 o 
   8   1   4      883.91      913.06     31.25 o 
   9   1   4      472.76      445.23     31.20 o 
  10   1   4      260.61      261.44     32.60 o 
  11   1   4      144.52      127.73     42.45 o 
  12   1   4       75.65       63.78     49.88 o 
 -14   2   4      181.55      187.06     47.95 o 
 -13   2   4      248.18      245.71     38.84 o 
 -12   2   4      253.15      250.96     31.45 o 
 -11   2   4      264.36      295.63     37.71 o 
 -10   2   4      285.82      293.72     32.62 o 
  -9   2   4      526.31      517.84     32.75 o 
  -8   2   4     2761.04     2635.75     44.77 o 
  -7   2   4     3109.83     3122.00     47.09 o 
  -6   2   4       99.27      117.93     27.39 o 
  -5   2   4      984.30     1040.03     34.20 o 
  -4   2   4     3272.79     3435.14     56.27 o 
  -3   2   4     3351.18     3279.06     39.33 o 
  -2   2   4     8808.00     9380.91     59.40 o 
  -1   2   4      936.67     1029.82     26.08 o 
   0   2   4       55.90       63.01     23.28 o 
   1   2   4      588.74      532.17     24.97 o 
   2   2   4      453.35      492.60     24.68 o 
   3   2   4      337.52      312.27     24.66 o 
   4   2   4      766.21      784.27     25.88 o 
   5   2   4      642.27      593.38     25.35 o 
   6   2   4     1122.07     1113.60     26.89 o 
   7   2   4      356.44      324.89     25.51 o 
   8   2   4      569.63      541.11     28.88 o 
   9   2   4      462.83      459.85     29.95 o 
  10   2   4       65.11       66.85     33.03 o 
  11   2   4      464.20      428.81     42.31 o 
  12   2   4      223.08      194.85     46.38 o 
 -14   3   4       70.23       71.23     49.15 o 
 -13   3   4      415.99      421.01     38.69 o 
 -12   3   4      757.95      819.34     47.63 o 
 -11   3   4      539.48      529.93     38.36 o 
 -10   3   4      162.66      192.64     34.20 o 
  -9   3   4      966.25      937.75     40.25 o 
  -8   3   4      752.10      752.99     34.55 o 
  -7   3   4     1529.55     1670.33     40.95 o 
  -6   3   4     1441.71     1426.70     38.24 o 
  -5   3   4     1536.30     1315.75     44.01 o 
  -4   3   4     1563.44     1512.41     44.52 o 
  -3   3   4     3583.84     3861.24     40.11 o 
  -2   3   4     3507.22     3740.73     41.17 o 
  -1   3   4     1211.47     1120.61     26.62 o 
   0   3   4     5079.04     5389.67     40.01 o 
   1   3   4     1868.51     1923.16     28.67 o 
   2   3   4     3235.66     3153.80     36.62 o 
   3   3   4     2082.05     1989.41     31.65 o 
   4   3   4      257.10      285.49     21.70 o 
   5   3   4      434.42      445.53     25.26 o 
   6   3   4      772.63      819.44     28.13 o 
   7   3   4     2729.32     2637.95     35.43 o 
   8   3   4     2203.07     2226.00     52.20 o 
   9   3   4      792.52      789.98     34.42 o 
  10   3   4      177.53      174.40     34.43 o 
  11   3   4      146.12      163.51     39.17 o 
  12   3   4      144.73      153.72     41.98 o 
 -14   4   4       54.55       57.98     53.75 o 
 -13   4   4      449.92      403.22     72.30 o 
 -12   4   4        4.15        5.44     47.54 o 
 -11   4   4      489.74      519.89     41.58 o 
 -10   4   4      134.83      158.99     35.01 o 
  -9   4   4     2721.04     2701.08     51.26 o 
  -8   4   4     2164.54     2167.04     46.11 o 
  -7   4   4     2395.32     2487.61     47.09 o 
  -6   4   4     1802.49     1792.79     43.80 o 
  -5   4   4       18.39       43.09     33.14 o 
  -4   4   4     2609.99     2944.96     44.87 o 
  -3   4   4     4045.67     4064.76     40.59 o 
  -2   4   4    10879.59    10167.90     59.57 o 
  -1   4   4     9846.85    10376.54    112.95 o 
   0   4   4      396.15      328.49     21.08 o 
   1   4   4      819.08      867.38     21.75 o 
   2   4   4      944.90     1107.75     25.80 o 
   3   4   4     4727.61     4902.31     47.78 o 
   4   4   4     1885.22     1749.82     28.60 o 
   5   4   4     2601.37     2418.13     31.51 o 
   6   4   4     3441.48     3400.93     45.48 o 
   7   4   4     1490.57     1409.13     30.47 o 
   8   4   4      208.25      211.47     31.75 o 
   9   4   4       43.80       50.68     26.58 o 
  10   4   4      309.40      291.78     30.14 o 
  11   4   4      212.32      214.02     37.22 o 
  12   4   4      543.17      411.60     46.65 o 
 -14   5   4      154.12      135.22     50.11 o 
 -13   5   4      348.58      349.56     73.35 o 
 -12   5   4      851.77      938.86     61.10 o 
 -11   5   4      636.99      668.61     65.16 o 
 -10   5   4      569.64      561.43     51.54 o 
  -9   5   4      342.32      387.61     39.78 o 
  -8   5   4      232.96      235.52     36.02 o 
  -7   5   4     1321.97     1260.96     43.35 o 
  -6   5   4     4327.16     4193.59     58.98 o 
  -5   5   4     9372.71     9609.34     70.78 o 
  -4   5   4     2683.38     2528.27     42.43 o 
  -3   5   4     8786.26     8533.05    110.08 o 
  -2   5   4     3673.52     3672.00     38.21 o 
  -1   5   4      372.93      373.68     23.88 o 
   0   5   4      744.63      884.18     24.93 o 
   1   5   4     2212.29     2068.24     28.03 o 
   2   5   4     5136.62     5068.98     38.90 o 
   3   5   4     4448.23     4448.48     45.99 o 
   4   5   4      154.41      156.50     21.45 o 
   5   5   4     1187.56     1178.08     26.79 o 
   6   5   4     1508.12     1543.73     31.19 o 
   7   5   4     1077.48     1123.99     30.20 o 
   8   5   4     2863.72     2780.82     41.80 o 
   9   5   4     1122.56     1103.33     36.68 o 
  10   5   4      316.02      329.78     33.04 o 
  11   5   4      395.05      350.89     35.48 o 
 -14   6   4       60.18       59.01     62.39 o 
 -13   6   4      319.18      354.24     71.13 o 
 -12   6   4       24.07       42.33     52.43 o 
 -11   6   4      971.61      975.78     57.66 o 
 -10   6   4      811.19      845.58     54.09 o 
  -9   6   4     1881.95     1922.82     60.36 o 
  -8   6   4     4192.68     3996.15     71.75 o 
  -7   6   4     2447.81     2472.24     62.39 o 
  -6   6   4       86.70      142.10     34.47 o 
  -5   6   4     2029.48     2220.79     41.90 o 
  -4   6   4     2553.43     2570.78     42.12 o 
  -3   6   4     9018.30     9011.97     66.09 o 
  -2   6   4     8084.02     8327.42     52.50 o 
  -1   6   4     7800.98     7403.63     48.66 o 
   0   6   4     4248.80     4170.46     38.07 o 
   1   6   4     3231.85     3219.26     35.92 o 
   2   6   4      672.93      661.95     23.21 o 
   3   6   4     2646.32     2670.38     29.32 o 
   4   6   4     5821.56     5704.17     65.88 o 
   5   6   4     2441.90     2504.81     34.38 o 
   6   6   4     2253.84     2163.12     33.75 o 
   7   6   4     2145.23     2155.36     36.65 o 
   8   6   4      357.62      371.92     30.88 o 
   9   6   4      254.98      259.84     32.28 o 
  10   6   4       98.95      120.99     33.63 o 
  11   6   4      622.34      572.86     39.42 o 
 -14   7   4       45.56       78.45     60.61 o 
 -13   7   4      221.67      225.52     70.89 o 
 -12   7   4     1204.28     1262.03     73.41 o 
 -11   7   4      983.32     1011.22     56.43 o 
 -10   7   4      754.70      726.96     36.53 o 
  -9   7   4      758.77      749.79     35.40 o 
  -8   7   4      133.15      114.36     30.12 o 
  -7   7   4     2778.14     2762.12     63.69 o 
  -6   7   4     4255.48     4101.49     70.09 o 
  -5   7   4     2530.14     2411.21     42.55 o 
  -4   7   4     1678.04     1654.67     37.24 o 
  -3   7   4     3754.52     3350.29     67.88 o 
  -2   7   4      521.03      485.96     22.98 o 
  -1   7   4     2419.25     2592.13     31.43 o 
   0   7   4     1842.99     2099.13     29.97 o 
   1   7   4     2775.08     2687.53     31.44 o 
   2   7   4     5300.46     5153.34     51.27 o 
   3   7   4     4956.56     4745.50     40.29 o 
   4   7   4      926.05      969.96     23.76 o 
   5   7   4      518.53      526.75     22.76 o 
   6   7   4      434.30      424.96     25.76 o 
   7   7   4      599.18      582.78     30.96 o 
   8   7   4     2109.65     2080.90     39.18 o 
   9   7   4      198.86      243.19     30.75 o 
  10   7   4      653.86      667.72     37.36 o 
  11   7   4      722.56      658.48     42.40 o 
 -14   8   4      130.20      107.93     76.18 o 
 -13   8   4      254.94      245.70     71.50 o 
 -12   8   4      180.47      173.64     52.24 o 
 -11   8   4      119.15      133.68     34.59 o 
 -10   8   4     1694.28     1685.79     40.52 o 
  -9   8   4     2163.52     2039.54     41.76 o 
  -8   8   4     1380.45     1298.93     32.96 o 
  -7   8   4     3285.14     3273.21     65.96 o 
  -6   8   4      133.38      165.41     33.36 o 
  -5   8   4     2576.17     2593.02     42.40 o 
  -4   8   4      847.50      907.12     32.10 o 
  -3   8   4     1892.74     1714.45     36.47 o 
  -2   8   4     8480.65     8095.44    123.92 o 
  -1   8   4     2437.12     2415.28     31.01 o 
   0   8   4     9876.86    10086.92     84.21 o 
   1   8   4     3393.10     3264.73     35.76 o 
   2   8   4      417.97      528.60     23.76 o 
   3   8   4     1035.26     1021.89     22.90 o 
   4   8   4     6659.79     6815.84     54.92 o 
   5   8   4     2390.97     2252.35     31.07 o 
   6   8   4     2493.30     2345.62     47.25 o 
   7   8   4     2035.84     1961.79     33.48 o 
   8   8   4      190.74      192.32     25.66 o 
   9   8   4      190.59      190.20     32.09 o 
  10   8   4       16.93       19.58     36.46 o 
  11   8   4      545.04      521.65     41.66 o 
 -14   9   4        9.59       28.12     75.50 o 
 -13   9   4       22.18       16.18     57.41 o 
 -12   9   4      857.11      901.51     71.44 o 
 -11   9   4      617.13      598.71     37.66 o 
 -10   9   4      218.48      192.05     34.48 o 
  -9   9   4      494.81      494.83     34.24 o 
  -8   9   4       19.18       24.48     30.75 o 
  -7   9   4     1786.83     1739.09     57.81 o 
  -6   9   4     5904.47     6050.05     66.64 o 
  -5   9   4      516.01      427.22     28.85 o 
  -4   9   4     2092.41     1950.87     37.18 o 
  -3   9   4     1555.22     1750.76     33.91 o 
  -2   9   4     2681.03     2663.63     41.17 o 
  -1   9   4      293.59      281.93     19.10 o 
   0   9   4     5490.25     5317.38     86.78 o 
   1   9   4     2576.16     2532.71     32.10 o 
   2   9   4     4118.42     3723.27     38.97 o 
   3   9   4     3726.75     3627.16     33.12 o 
   4   9   4      163.85      153.66     21.39 o 
   5   9   4       37.59       52.87     21.82 o 
   6   9   4      354.07      328.78     25.10 o 
   7   9   4     1913.54     1919.46     35.24 o 
   8   9   4      959.50      991.36     34.39 o 
   9   9   4      422.46      433.51     33.08 o 
  10   9   4      885.18      941.41     38.76 o 
  11   9   4      216.59      221.49     40.30 o 
 -13  10   4       83.50       94.33     57.78 o 
 -12  10   4       36.58       34.03     54.03 o 
 -11  10   4      279.37      295.51     36.05 o 
 -10  10   4     1601.27     1585.10     40.18 o 
  -9  10   4      524.65      569.45     34.26 o 
  -8  10   4     2997.04     3059.35     45.99 o 
  -7  10   4     2593.61     2552.37     37.71 o 
  -6  10   4      328.12      365.75     32.07 o 
  -5  10   4      521.05      515.69     29.77 o 
  -4  10   4     1030.57     1034.64     31.85 o 
  -3  10   4      755.57      742.91     26.27 o 
  -2  10   4     3631.78     3194.03     41.25 o 
  -1  10   4      621.83      634.10     27.82 o 
   0  10   4     1656.65     1705.31     27.01 o 
   1  10   4       29.48        7.71     18.55 o 
   2  10   4      567.08      621.19     21.92 o 
   3  10   4     1576.93     1438.40     25.77 o 
   4  10   4     1983.24     1919.63     27.03 o 
   5  10   4      843.89      851.37     25.58 o 
   6  10   4     4547.11     4373.50     60.42 o 
   7  10   4      121.30      112.44     30.21 o 
   8  10   4       86.40       88.80     28.42 o 
   9  10   4       45.88       52.85     30.34 o 
  10  10   4      224.27      214.55     33.28 o 
  11  10   4      176.87      162.64     39.83 o 
 -13  11   4      287.53      300.89     59.99 o 
 -12  11   4      628.49      664.92     41.41 o 
 -11  11   4     1022.30     1046.69     81.50 o 
 -10  11   4      223.81      231.95     34.26 o 
  -9  11   4      232.40      225.68     27.06 o 
  -8  11   4      111.39      120.61     31.39 o 
  -7  11   4     1256.92     1326.65     32.78 o 
  -6  11   4     2543.61     2261.10     39.97 o 
  -5  11   4     1517.61     1501.62     36.83 o 
  -4  11   4     3064.24     3015.55     43.92 o 
  -3  11   4       39.81       40.57     23.67 o 
  -2  11   4     1011.12     1060.06     29.62 o 
  -1  11   4      464.43      447.48     26.36 o 
   0  11   4     2130.11     2452.99     29.47 o 
   1  11   4      496.69      400.28     22.27 o 
   2  11   4     4250.30     4287.72     58.55 o 
   3  11   4     2162.47     2174.64     35.99 o 
   4  11   4      196.82      222.52     21.16 o 
   5  11   4       54.48       36.96     21.98 o 
   6  11   4      550.44      600.31     26.50 o 
   7  11   4     2988.55     2997.30     55.78 o 
   8  11   4      670.99      668.98     31.61 o 
   9  11   4      371.57      360.89     28.29 o 
  10  11   4      292.31      329.30     35.86 o 
  11  11   4       21.93       25.85     37.39 o 
 -13  12   4      101.26      105.16     58.89 o 
 -12  12   4      130.18      148.82     37.70 o 
 -11  12   4      117.70       96.53     35.72 o 
 -10  12   4      208.82      215.16     34.44 o 
  -9  12   4        5.69        1.84     25.40 o 
  -8  12   4     1544.22     1486.92     65.90 o 
  -7  12   4     1361.95     1367.97     32.89 o 
  -6  12   4     1008.83      959.86     36.62 o 
  -5  12   4        4.60       17.00     21.58 o 
  -4  12   4     1757.57     1806.99     35.41 o 
  -3  12   4      722.95      685.63     28.20 o 
  -2  12   4     2795.94     2813.91     37.10 o 
  -1  12   4     3662.05     3857.18     59.27 o 
   0  12   4      472.78      514.60     23.91 o 
   1  12   4      301.53      297.04     19.70 o 
   2  12   4      691.64      820.01     21.19 o 
   3  12   4     1242.51     1278.62     27.51 o 
   4  12   4     1399.71     1365.31     26.00 o 
   5  12   4      553.81      551.26     21.88 o 
   6  12   4     1533.17     1576.42     28.30 o 
   7  12   4      157.76      163.60     25.15 o 
   8  12   4       16.97       18.66     28.77 o 
   9  12   4       27.48       40.69     32.75 o 
  10  12   4      199.94      189.88     33.68 o 
  11  12   4      134.10      114.08     40.66 o 
 -13  13   4       48.13       89.59     59.19 o 
 -12  13   4      883.13      913.91     61.93 o 
 -11  13   4      500.39      552.83     41.60 o 
 -10  13   4      433.84      423.18     42.03 o 
  -9  13   4      465.40      433.51     29.13 o 
  -8  13   4     1109.80     1101.41     61.04 o 
  -7  13   4      225.09      206.55     22.49 o 
  -6  13   4     1114.66     1166.50     37.84 o 
  -5  13   4     1176.86     1108.63     33.17 o 
  -4  13   4     3454.74     3412.56     39.47 o 
  -3  13   4     1954.46     1801.87     30.85 o 
  -2  13   4      232.35      246.94     22.32 o 
  -1  13   4      722.18      876.81     28.14 o 
   0  13   4       30.74       18.12     20.42 o 
   1  13   4      328.79      344.17     19.91 o 
   2  13   4     1616.24     1625.50     24.53 o 
   3  13   4      269.12      238.56     20.53 o 
   4  13   4       64.92       56.45     21.84 o 
   5  13   4      293.16      251.72     20.51 o 
   6  13   4      323.36      298.91     25.97 o 
   7  13   4      800.37      809.55     30.75 o 
   8  13   4     1330.47     1336.53     32.76 o 
   9  13   4      161.16      175.35     33.30 o 
  10  13   4      193.90      212.38     30.49 o 
  11  13   4      100.25       78.17     38.34 o 
 -13  14   4       79.05       86.02     60.36 o 
 -12  14   4      121.16      123.64     39.98 o 
 -11  14   4       30.28       20.70     36.44 o 
 -10  14   4      155.02      190.34     35.18 o 
  -9  14   4      235.22      230.14     27.80 o 
  -8  14   4      775.07      766.94     27.76 o 
  -7  14   4     2173.88     2073.89     32.37 o 
  -6  14   4      159.57      141.20     31.59 o 
  -5  14   4      822.80      821.13     28.18 o 
  -4  14   4       24.80       -1.59     22.69 o 
  -3  14   4      452.06      472.40     24.00 o 
  -2  14   4     1406.33     1235.38     29.42 o 
  -1  14   4     1707.52     1819.13     31.78 o 
   0  14   4      738.02      660.12     24.39 o 
   1  14   4     1196.46     1194.92     29.65 o 
   2  14   4        7.71        8.54     20.37 o 
   3  14   4     1206.11     1156.17     24.24 o 
   4  14   4      882.81      824.27     25.19 o 
   5  14   4      422.30      402.98     23.39 o 
   6  14   4     1410.78     1475.07     29.80 o 
   7  14   4      752.89      763.70     31.13 o 
   8  14   4      103.13      119.56     29.51 o 
   9  14   4       71.28       78.66     32.62 o 
  10  14   4       62.58       47.99     29.86 o 
 -13  15   4        3.84      -11.38     60.36 o 
 -12  15   4      650.51      664.37     42.31 o 
 -11  15   4      653.72      606.72     30.39 o 
 -10  15   4      392.33      366.43     37.09 o 
  -9  15   4      358.40      334.89     34.78 o 
  -8  15   4      531.39      582.56     30.96 o 
  -7  15   4      332.90      288.91     26.31 o 
  -6  15   4      497.78      546.83     37.23 o 
  -5  15   4      900.83      877.50     28.20 o 
  -4  15   4     2134.70     2054.87     35.79 o 
  -3  15   4     1873.38     1821.24     34.54 o 
  -2  15   4       10.10       32.03     23.14 o 
  -1  15   4      768.00      855.60     27.95 o 
   0  15   4       11.02        4.26     23.93 o 
   1  15   4      524.71      539.26     26.68 o 
   2  15   4     1728.22     1557.99     31.70 o 
   3  15   4      293.31      286.11     23.31 o 
   4  15   4      164.39      165.07     22.43 o 
   5  15   4       27.07       26.26     21.89 o 
   6  15   4       74.97       92.39     21.26 o 
   7  15   4      216.97      239.06     30.48 o 
   8  15   4      789.08      780.73     35.14 o 
   9  15   4      114.34      131.45     33.95 o 
  10  15   4      111.80       81.58     35.95 o 
 -12  16   4      164.34      150.45     33.33 o 
 -11  16   4      182.83      170.59     38.61 o 
 -10  16   4       57.04       64.50     36.61 o 
  -9  16   4      276.99      311.91     34.94 o 
  -8  16   4     1429.38     1511.14     34.75 o 
  -7  16   4     1541.67     1583.12     30.64 o 
  -6  16   4     1145.52     1192.08     44.67 o 
  -5  16   4       84.11       65.13     26.78 o 
  -4  16   4      135.60      134.66     22.14 o 
  -3  16   4      696.23      728.95     29.99 o 
  -2  16   4      774.92      709.05     24.51 o 
  -1  16   4      815.33      711.13     27.05 o 
   0  16   4      100.85       92.18     21.49 o 
   1  16   4     1266.94     1283.39     27.31 o 
   2  16   4      183.42      168.91     22.66 o 
   3  16   4      109.96      104.84     21.82 o 
   4  16   4     1391.67     1290.68     26.87 o 
   5  16   4      345.55      333.35     23.44 o 
   6  16   4     1383.71     1384.20     29.32 o 
   7  16   4      466.51      498.42     32.24 o 
   8  16   4      130.16      119.61     24.45 o 
   9  16   4       23.13       38.34     27.48 o 
  10  16   4       23.10       37.88     41.18 o 
 -12  17   4      629.86      557.05     63.32 o 
 -11  17   4      282.52      322.69     39.22 o 
 -10  17   4      511.78      533.86     38.33 o 
  -9  17   4      195.87      202.24     35.41 o 
  -8  17   4      324.42      286.19     23.16 o 
  -7  17   4      218.52      266.98     28.23 o 
  -6  17   4     2613.84     2498.78    101.90 o 
  -5  17   4     1375.84     1396.82     33.98 o 
  -4  17   4      147.53      146.38     22.87 o 
  -3  17   4     3088.85     2920.32     38.29 o 
  -2  17   4      621.89      597.48     24.51 o 
  -1  17   4      831.74      791.90     25.60 o 
   0  17   4      236.73      276.53     22.28 o 
   1  17   4     1336.79     1312.60     30.21 o 
   2  17   4     2715.60     2605.04     33.09 o 
   3  17   4      798.70      791.22     28.41 o 
   4  17   4      334.17      317.83     24.16 o 
   5  17   4       65.82       75.33     28.34 o 
   6  17   4      352.40      365.79     26.47 o 
   7  17   4      494.30      455.86     36.55 o 
   8  17   4      460.78      555.09     40.01 o 
   9  17   4      498.40      423.22     41.24 o 
  10  17   4       44.88       34.35     41.55 o 
 -12  18   4       30.51       62.82     58.82 o 
 -11  18   4      278.24      311.32     39.90 o 
 -10  18   4      384.86      394.27     37.90 o 
  -9  18   4      235.85      263.75     27.40 o 
  -8  18   4      458.74      490.41     30.91 o 
  -7  18   4     2202.87     2216.24     39.64 o 
  -6  18   4      704.07      676.39     30.93 o 
  -5  18   4      932.79      944.08     31.55 o 
  -4  18   4       13.13       31.30     24.84 o 
  -3  18   4     1546.95     1469.25     32.29 o 
  -2  18   4     2955.61     2976.90     36.65 o 
  -1  18   4     2794.00     2796.17     36.14 o 
   0  18   4       24.16       42.71     24.82 o 
   1  18   4      520.61      509.06     27.51 o 
   2  18   4      109.56      130.12     25.50 o 
   3  18   4      856.66      903.91     30.32 o 
   4  18   4     2496.08     2541.79     37.26 o 
   5  18   4     1567.92     1571.45     31.75 o 
   6  18   4      521.18      573.96     27.15 o 
   7  18   4      701.06      685.09     32.56 o 
   8  18   4       35.64       46.03     38.42 o 
   9  18   4      100.74      140.11     39.60 o 
 -12  19   4      306.34      307.48     62.82 o 
 -11  19   4      594.94      586.59     77.10 o 
 -10  19   4       34.91       53.07     37.58 o 
  -9  19   4       54.70       50.17     32.75 o 
  -8  19   4       51.02       58.12     30.24 o 
  -7  19   4      503.97      500.65     39.87 o 
  -6  19   4     1689.72     1836.91     42.46 o 
  -5  19   4      593.74      538.84     30.93 o 
  -4  19   4      858.74      815.01     30.70 o 
  -3  19   4      991.65     1006.21     30.92 o 
  -2  19   4       88.27       71.50     23.15 o 
  -1  19   4      499.41      438.64     26.22 o 
   0  19   4       10.67       14.05     21.85 o 
   1  19   4      498.53      505.82     27.19 o 
   2  19   4     1495.33     1470.24     32.02 o 
   3  19   4      851.11      799.66     26.63 o 
   4  19   4     1586.85     1642.01     34.85 o 
   5  19   4       79.88       73.09     21.79 o 
   6  19   4       42.29       55.19     24.79 o 
   7  19   4      592.19      619.50     38.28 o 
   8  19   4      701.04      740.85     34.02 o 
   9  19   4      208.13      199.04     42.66 o 
 -11  20   4      396.92      433.68     60.55 o 
 -10  20   4      298.11      350.55     39.32 o 
  -9  20   4      620.64      619.16     29.56 o 
  -8  20   4      963.67      971.34     30.51 o 
  -7  20   4     1573.45     1538.00     42.76 o 
  -6  20   4       90.32      111.08     36.60 o 
  -5  20   4      479.58      477.28     29.94 o 
  -4  20   4      478.38      450.46     29.24 o 
  -3  20   4      818.49      843.08     29.34 o 
  -2  20   4     4907.44     4821.29     40.80 o 
  -1  20   4     1648.36     1617.04     32.15 o 
   0  20   4      271.33      296.13     26.42 o 
   1  20   4     1146.25     1155.63     27.75 o 
   2  20   4      485.73      516.64     24.81 o 
   3  20   4      827.17      785.83     26.52 o 
   4  20   4      420.94      441.59     26.24 o 
   5  20   4     1945.68     1945.28     39.13 o 
   6  20   4      689.58      712.85     31.62 o 
   7  20   4      593.67      583.75     32.64 o 
   8  20   4       90.96       91.31     39.25 o 
   9  20   4      148.54      149.29     42.14 o 
 -11  21   4      138.32      115.93     59.56 o 
 -10  21   4       29.35       14.46     55.93 o 
  -9  21   4      221.62      204.42     34.77 o 
  -8  21   4      377.43      363.31     31.17 o 
  -7  21   4      186.60      197.95     29.63 o 
  -6  21   4      354.82      328.59     35.67 o 
  -5  21   4      884.08      911.70     28.86 o 
  -4  21   4       80.99       97.09     27.59 o 
  -3  21   4     1703.39     1651.57     32.59 o 
  -2  21   4      209.09      176.64     24.01 o 
  -1  21   4      936.09      974.15     27.09 o 
   0  21   4      246.82      240.84     26.34 o 
   1  21   4      903.13      897.02     26.30 o 
   2  21   4     1455.28     1517.23     29.81 o 
   3  21   4     1244.30     1266.09     28.81 o 
   4  21   4      697.09      672.96     31.08 o 
   5  21   4       80.69       80.45     29.08 o 
   6  21   4      141.86      149.76     26.22 o 
   7  21   4      699.93      699.32     33.03 o 
   8  21   4      977.79     1033.53     44.77 o 
   9  21   4      224.07      205.34     35.82 o 
 -11  22   4      207.22      189.03     61.59 o 
 -10  22   4      424.07      479.64     60.42 o 
  -9  22   4      666.14      638.83     46.17 o 
  -8  22   4     1126.44     1147.03     37.96 o 
  -7  22   4      387.53      400.66     36.37 o 
  -6  22   4      363.89      388.93     36.30 o 
  -5  22   4      457.92      441.05     29.10 o 
  -4  22   4      276.70      287.23     29.10 o 
  -3  22   4      933.97      914.52     30.64 o 
  -2  22   4     2472.35     2374.37     48.37 o 
  -1  22   4      366.63      384.72     21.82 o 
   0  22   4     2026.99     1989.12     33.54 o 
   1  22   4      587.85      575.07     25.68 o 
   2  22   4      271.72      256.15     27.73 o 
   3  22   4      562.96      573.87     29.56 o 
   4  22   4      642.96      679.87     32.25 o 
   5  22   4     1630.32     1596.17     32.16 o 
   6  22   4      806.01      872.81     36.27 o 
   7  22   4      629.55      638.29     31.98 o 
   8  22   4        7.67        2.68     40.50 o 
 -10  23   4       70.19       94.88     59.01 o 
  -9  23   4      308.19      325.80     45.78 o 
  -8  23   4       45.36       55.02     37.81 o 
  -7  23   4      858.01      855.18     40.15 o 
  -6  23   4     1379.34     1360.56     36.14 o 
  -5  23   4     1315.86     1320.13     35.28 o 
  -4  23   4      151.68      166.36     24.75 o 
  -3  23   4     1464.36     1530.22     33.33 o 
  -2  23   4       81.07      101.30     27.24 o 
  -1  23   4     1228.64     1128.12     28.58 o 
   0  23   4      673.25      671.22     33.54 o 
   1  23   4      602.70      653.40     34.10 o 
   2  23   4     2187.98     2111.54     53.56 o 
   3  23   4      524.09      521.79     26.55 o 
   4  23   4      301.23      345.18     27.42 o 
   5  23   4       15.12       32.75     25.91 o 
   6  23   4       83.73      104.39     28.97 o 
   7  23   4      206.95      212.09     29.44 o 
   8  23   4      523.52      460.69     47.07 o 
 -10  24   4      460.48      549.91     63.32 o 
  -9  24   4      390.69      389.87     46.82 o 
  -8  24   4      401.19      435.80     42.72 o 
  -7  24   4      110.23      186.88     37.84 o 
  -6  24   4      138.62      145.65     36.47 o 
  -5  24   4        4.21       15.37     34.87 o 
  -4  24   4      502.29      485.58     31.31 o 
  -3  24   4      174.86      172.16     22.23 o 
  -2  24   4      403.91      384.21     24.93 o 
  -1  24   4      769.76      781.91     37.79 o 
   0  24   4     1089.43     1190.06     34.89 o 
   1  24   4      619.67      616.75     29.77 o 
   2  24   4      154.29      140.45     28.64 o 
   3  24   4      161.29      174.16     29.13 o 
   4  24   4      312.57      335.57     30.39 o 
   5  24   4     1086.40     1133.12     35.69 o 
   6  24   4      269.27      316.14     30.12 o 
   7  24   4      269.24      259.91     36.14 o 
  -9  25   4      292.65      339.77     47.79 o 
  -8  25   4      212.76      202.53     39.75 o 
  -7  25   4       30.85       41.03     33.44 o 
  -6  25   4      656.02      707.11     52.09 o 
  -5  25   4      842.35      852.92     39.86 o 
  -4  25   4      553.16      598.04     26.32 o 
  -3  25   4      695.63      729.50     27.51 o 
  -2  25   4      174.60      197.54     28.50 o 
  -1  25   4        3.39        6.88     27.71 o 
   0  25   4      817.31      830.44     31.05 o 
   1  25   4      474.16      499.92     29.60 o 
   2  25   4      926.60      974.60     26.76 o 
   3  25   4      209.22      215.32     29.89 o 
   4  25   4      246.20      284.13     27.18 o 
   5  25   4       20.95       41.90     32.92 o 
   6  25   4      153.68      108.13     35.48 o 
   7  25   4      198.49      199.55     35.97 o 
  -9  26   4       69.66       80.14     47.63 o 
  -8  26   4      379.97      412.73     46.15 o 
  -7  26   4      634.03      642.24     41.75 o 
  -6  26   4      156.17      174.81     31.80 o 
  -5  26   4       78.66       89.62     29.99 o 
  -4  26   4      162.04      177.88     29.99 o 
  -3  26   4      514.87      565.71     31.67 o 
  -2  26   4      517.66      546.87     30.56 o 
  -1  26   4      696.46      604.83     30.63 o 
   0  26   4      478.34      472.25     27.30 o 
   1  26   4        1.01       10.42     28.50 o 
   2  26   4       33.62       58.16     29.31 o 
   3  26   4      107.23      104.12     23.68 o 
   4  26   4      307.55      312.27     33.79 o 
   5  26   4      252.63      267.46     32.92 o 
   6  26   4      183.07      164.49     35.52 o 
   7  26   4      151.58      129.09     69.93 o 
  -8  27   4       62.10       63.19     34.75 o 
  -7  27   4       37.57       54.58     43.54 o 
  -6  27   4      289.36      293.91     41.26 o 
  -5  27   4      176.62      196.50     38.01 o 
  -4  27   4      432.09      427.95     33.41 o 
  -3  27   4      227.36      237.30     30.65 o 
  -2  27   4       44.91       76.37     29.14 o 
  -1  27   4      135.89      180.74     29.92 o 
   0  27   4      541.55      562.29     31.37 o 
   1  27   4      273.09      321.92     26.99 o 
   2  27   4      276.00      281.42     31.01 o 
   3  27   4      117.62      126.40     31.20 o 
   4  27   4       79.10       95.77     32.02 o 
   5  27   4       17.00       36.03     29.98 o 
   6  27   4       61.89       63.19     36.74 o 
  -8  28   4      347.62      345.96     50.09 o 
  -7  28   4      293.98      282.15     42.53 o 
  -6  28   4      201.14      240.45     48.46 o 
  -5  28   4       43.34       34.41     37.74 o 
  -4  28   4       48.39       68.37     30.97 o 
  -3  28   4      141.59      146.07     27.04 o 
  -2  28   4      204.50      189.41     27.07 o 
  -1  28   4      135.35      154.06     26.57 o 
   0  28   4       61.12       74.18     26.60 o 
   1  28   4        1.94        1.77     29.70 o 
   2  28   4       90.60      101.44     26.58 o 
   3  28   4       74.40       84.60     28.95 o 
   4  28   4      210.29      200.13     35.52 o 
   5  28   4      119.75      120.88     33.90 o 
  -7  29   4       82.26       91.48     35.33 o 
  -6  29   4      301.34      307.92     42.70 o 
  -5  29   4       29.06       33.31     31.94 o 
  -4  29   4      304.08      331.26     40.01 o 
  -3  29   4      198.65      234.99     31.83 o 
  -2  29   4       37.79       32.90     30.64 o 
  -1  29   4        7.38       21.84     30.67 o 
   0  29   4      111.94      122.30     28.43 o 
   1  29   4      315.59      322.53     28.83 o 
   2  29   4      246.35      207.39     32.38 o 
   3  29   4      299.30      343.59     29.74 o 
   4  29   4       93.33       85.09     34.38 o 
   5  29   4       28.61       43.03     32.70 o 
  -6  30   4      221.69      201.52     35.42 o 
  -5  30   4       70.88       84.35     41.02 o 
  -4  30   4        0.83        1.97     33.03 o 
  -3  30   4      132.68      141.82     28.91 o 
  -2  30   4       81.41       88.08     32.43 o 
  -1  30   4      162.60      189.32     28.59 o 
   0  30   4      470.19      509.54     30.46 o 
   1  30   4      208.50      229.30     32.98 o 
   2  30   4       90.75       80.40     28.91 o 
   3  30   4      215.64      251.17     34.83 o 
   4  30   4       81.51      108.42     37.59 o 
  -5  31   4      185.25      168.32     43.03 o 
  -4  31   4      490.80      538.77     43.69 o 
  -3  31   4       60.53       73.70     33.83 o 
  -2  31   4       41.40       44.43     32.88 o 
  -1  31   4       84.97      121.47     32.41 o 
   0  31   4      243.40      235.10     29.82 o 
   1  31   4       23.01       27.71     28.94 o 
   2  31   4      613.71      686.84     36.92 o 
   3  31   4      148.61      135.52     31.08 o 
  -4  32   4       80.47       72.36     42.70 o 
  -3  32   4      193.96      167.00     35.00 o 
  -2  32   4      227.91      204.15     30.97 o 
  -1  32   4      229.02      197.32     35.15 o 
   0  32   4      176.23      165.02     30.91 o 
   1  32   4      153.68      155.25     35.41 o 
   2  32   4        5.54       -0.12     59.99 o 
  -1  33   4        2.96       48.80     59.93 o 
  -3 -32   5      100.46       87.30     27.37 o 
  -2 -32   5       39.75       51.75     24.21 o 
  -1 -32   5       18.56       27.44     24.43 o 
   0 -32   5      170.24      141.15     25.39 o 
  -5 -31   5      133.42      117.62     25.53 o 
  -4 -31   5       63.99       80.45     26.52 o 
  -3 -31   5      276.53      259.81     22.95 o 
  -2 -31   5      141.85      146.38     24.01 o 
  -1 -31   5      184.58      164.22     26.27 o 
   0 -31   5      243.71      223.47     21.82 o 
   1 -31   5      249.95      225.09     27.05 o 
   2 -31   5       65.98       64.53     27.11 o 
  -6 -30   5      119.24      106.48     24.37 o 
  -5 -30   5      227.75      214.00     21.22 o 
  -4 -30   5      337.10      369.54     22.71 o 
  -3 -30   5       49.45       41.24     25.60 o 
  -2 -30   5       16.70       23.39     22.78 o 
  -1 -30   5       45.29       40.13     20.73 o 
   0 -30   5      257.52      247.88     25.94 o 
   1 -30   5      125.25      106.01     26.00 o 
   2 -30   5      256.70      247.56     26.70 o 
   3 -30   5      130.57      130.62     27.63 o 
  -7 -29   5       57.69       52.93     27.41 o 
  -6 -29   5      107.15      111.18     22.90 o 
  -5 -29   5      245.18      241.89     25.61 o 
  -4 -29   5      131.09      145.87     23.14 o 
  -3 -29   5      205.77      215.89     21.09 o 
  -2 -29   5      157.07      174.36     21.10 o 
  -1 -29   5      246.29      266.00     24.54 o 
   0 -29   5       70.92       86.49     21.13 o 
   1 -29   5      100.59      113.24     21.15 o 
   2 -29   5       13.47       19.80     21.09 o 
   3 -29   5      164.82      119.90     27.47 o 
   4 -29   5      213.49      263.95     25.73 o 
  -8 -28   5       40.42       54.43     27.62 o 
  -7 -28   5       84.10       91.89     26.29 o 
  -6 -28   5      142.23      153.50     24.75 o 
  -5 -28   5      132.73      139.83     22.89 o 
  -4 -28   5      331.74      341.19     23.69 o 
  -3 -28   5      159.74      166.52     21.89 o 
  -2 -28   5        2.17        8.82     21.14 o 
  -1 -28   5        0.48        3.56     20.06 o 
   0 -28   5      470.86      464.08     25.26 o 
   1 -28   5      393.78      374.54     24.84 o 
   2 -28   5      234.71      229.86     25.22 o 
   3 -28   5        0.69        5.08     25.41 o 
   4 -28   5       36.46       45.25     26.21 o 
   5 -28   5      430.65      397.61     29.09 o 
  -8 -27   5      296.28      261.62     31.20 o 
  -7 -27   5      159.63      145.79     23.52 o 
  -6 -27   5        2.30       10.55     23.08 o 
  -5 -27   5      222.15      278.74     22.10 o 
  -4 -27   5      102.96       99.40     23.41 o 
  -3 -27   5      396.84      454.74     22.57 o 
  -2 -27   5      320.10      321.83     21.89 o 
  -1 -27   5      275.79      269.90     23.77 o 
   0 -27   5      110.79       88.54     21.27 o 
   1 -27   5      171.29      170.26     20.07 o 
   2 -27   5       53.03       66.55     23.96 o 
   3 -27   5      194.82      212.50     22.66 o 
   4 -27   5      122.15      152.85     25.58 o 
   5 -27   5      143.41      129.05     29.22 o 
  -9 -26   5       79.83       87.20     29.77 o 
  -8 -26   5       15.59       27.56     29.45 o 
  -7 -26   5      151.84      152.19     25.34 o 
  -6 -26   5      486.26      514.49     24.56 o 
  -5 -26   5      345.60      394.02     20.74 o 
  -4 -26   5      525.29      556.73     24.13 o 
  -3 -26   5      170.18      195.60     22.83 o 
  -2 -26   5      133.64      147.22     22.47 o 
  -1 -26   5       96.47       94.92     22.63 o 
   0 -26   5      630.46      592.69     24.43 o 
   1 -26   5      484.45      535.53     24.53 o 
   2 -26   5      327.60      371.09     22.16 o 
   3 -26   5      277.33      274.37     24.76 o 
   4 -26   5       58.10       66.76     22.54 o 
   5 -26   5       14.38       15.91     24.20 o 
   6 -26   5      108.76      125.36     27.76 o 
  -9 -25   5       94.99       66.64     28.50 o 
  -8 -25   5      297.65      295.55     29.21 o 
  -7 -25   5       58.43       71.44     24.55 o 
  -6 -25   5      130.08       98.74     20.74 o 
  -5 -25   5       60.95       62.69     20.66 o 
  -4 -25   5       90.59       81.17     22.82 o 
  -3 -25   5      314.11      346.31     22.73 o 
  -2 -25   5      855.92      893.20     22.75 o 
  -1 -25   5      574.15      541.03     23.33 o 
   0 -25   5      351.50      394.23     21.45 o 
   1 -25   5       58.53       63.50     18.88 o 
   2 -25   5      136.01      139.29     23.03 o 
   3 -25   5      801.43      797.26     24.35 o 
   4 -25   5      339.74      343.48     23.98 o 
   5 -25   5      499.49      481.18     25.44 o 
   6 -25   5      309.04      303.86     28.03 o 
 -10 -24   5       67.82       68.59     31.45 o 
  -9 -24   5      217.15      205.51     25.87 o 
  -8 -24   5       64.18       89.45     25.99 o 
  -7 -24   5      697.85      639.75     26.02 o 
  -6 -24   5      945.79      989.89     25.84 o 
  -5 -24   5      936.78      842.10     22.96 o 
  -4 -24   5      371.50      408.44     21.14 o 
  -3 -24   5      238.61      223.48     19.96 o 
  -2 -24   5        3.03        4.94     19.63 o 
  -1 -24   5      257.67      225.38     20.27 o 
   0 -24   5      404.56      416.45     22.60 o 
   1 -24   5      431.38      428.19     21.12 o 
   2 -24   5      875.51      863.34     24.86 o 
   3 -24   5      281.25      314.01     20.88 o 
   4 -24   5      271.31      288.46     20.60 o 
   5 -24   5       75.14       58.25     25.61 o 
   6 -24   5      241.96      222.84     29.64 o 
   7 -24   5      271.30      250.90     27.92 o 
 -10 -23   5      698.37      660.38     32.98 o 
  -9 -23   5      987.50     1020.51     32.12 o 
  -8 -23   5      773.54      827.88     26.53 o 
  -7 -23   5      459.86      473.65     24.68 o 
  -6 -23   5      304.72      303.80     21.88 o 
  -5 -23   5      246.54      226.29     21.26 o 
  -4 -23   5      348.97      380.00     20.07 o 
  -3 -23   5      655.25      569.86     21.07 o 
  -2 -23   5     1342.91     1344.71     27.08 o 
  -1 -23   5      649.42      677.47     22.75 o 
   0 -23   5      805.23      847.20     23.56 o 
   1 -23   5      642.87      663.66     21.67 o 
   2 -23   5      400.39      377.87     22.82 o 
   3 -23   5      277.85      278.18     22.89 o 
   4 -23   5      274.86      295.18     22.27 o 
   5 -23   5      626.90      673.24     27.56 o 
   6 -23   5      416.14      494.45     29.91 o 
   7 -23   5      105.29       95.22     29.93 o 
 -11 -22   5      121.01      110.35     27.69 o 
 -10 -22   5      375.66      368.84     27.63 o 
  -9 -22   5      338.58      330.56     26.00 o 
  -8 -22   5      281.20      241.64     23.89 o 
  -7 -22   5      205.51      225.77     22.07 o 
  -6 -22   5     1245.77     1167.36     26.26 o 
  -5 -22   5      770.55      851.03     20.91 o 
  -4 -22   5      456.89      474.35     21.85 o 
  -3 -22   5     1275.49     1244.14     22.97 o 
  -2 -22   5      299.70      283.68     18.35 o 
  -1 -22   5       27.46       28.38     19.07 o 
   0 -22   5      260.39      282.38     21.41 o 
   1 -22   5     1978.82     1869.03     26.23 o 
   2 -22   5      621.08      652.45     23.24 o 
   3 -22   5      711.28      733.98     24.85 o 
   4 -22   5      332.97      360.90     23.67 o 
   5 -22   5       37.61       47.54     23.58 o 
   6 -22   5       42.71       53.36     28.90 o 
   7 -22   5      304.09      307.82     31.62 o 
   8 -22   5      243.45      198.59     31.18 o 
 -11 -21   5      154.91      133.71     30.88 o 
 -10 -21   5      312.46      351.19     27.44 o 
  -9 -21   5      819.95      866.28     27.36 o 
  -8 -21   5      448.87      481.68     24.58 o 
  -7 -21   5      493.98      531.55     20.95 o 
  -6 -21   5       50.78       48.89     22.26 o 
  -5 -21   5      579.87      580.58     23.12 o 
  -4 -21   5      715.24      659.94     22.84 o 
  -3 -21   5     3245.71     3296.90     29.61 o 
  -2 -21   5      797.00      719.55     22.08 o 
  -1 -21   5      195.65      228.48     20.50 o 
   0 -21   5     2624.49     2520.35     41.21 o 
   1 -21   5      400.61      376.28     20.07 o 
   2 -21   5      257.92      271.00     19.87 o 
   3 -21   5       48.32       29.22     19.11 o 
   4 -21   5      350.08      389.52     23.25 o 
   5 -21   5      725.12      733.84     26.19 o 
   6 -21   5      448.98      419.17     26.37 o 
   7 -21   5      281.32      295.10     32.25 o 
   8 -21   5       18.67       17.88     33.01 o 
 -11 -20   5      113.62      131.49     30.26 o 
 -10 -20   5      124.16      138.60     27.64 o 
  -9 -20   5      283.26      282.09     28.36 o 
  -8 -20   5      548.34      567.08     23.92 o 
  -7 -20   5      744.18      787.65     25.97 o 
  -6 -20   5      628.46      658.23     22.14 o 
  -5 -20   5     2030.00     2034.91     25.29 o 
  -4 -20   5     1342.83     1376.86     25.88 o 
  -3 -20   5      726.57      688.96     22.32 o 
  -2 -20   5       71.28       59.96     19.53 o 
  -1 -20   5      511.07      514.69     21.08 o 
   0 -20   5      298.28      295.15     20.89 o 
   1 -20   5     2028.78     1984.16     25.01 o 
   2 -20   5     2062.54     2054.59     26.55 o 
   3 -20   5      634.62      633.14     22.13 o 
   4 -20   5      405.67      406.33     21.49 o 
   5 -20   5      145.07      155.30     23.23 o 
   6 -20   5      196.92      228.53     28.31 o 
   7 -20   5      564.11      566.69     25.17 o 
   8 -20   5      296.46      317.73     28.70 o 
 -12 -19   5      137.63      118.51     30.90 o 
 -11 -19   5      180.62      189.51     29.49 o 
 -10 -19   5      312.29      351.16     24.51 o 
  -9 -19   5      835.32      839.24     26.85 o 
  -8 -19   5     2142.98     2157.98     40.12 o 
  -7 -19   5      304.24      284.53     21.61 o 
  -6 -19   5       68.32       70.41     16.70 o 
  -5 -19   5      138.25      123.37     19.26 o 
  -4 -19   5     1038.60     1025.33     22.15 o 
  -3 -19   5     3169.46     2995.09     26.92 o 
  -2 -19   5     1973.71     2004.54     24.70 o 
  -1 -19   5       75.50       59.13     19.53 o 
   0 -19   5      379.66      404.14     19.41 o 
   1 -19   5      993.75      983.99     22.78 o 
   2 -19   5      297.79      274.14     21.10 o 
   3 -19   5     1701.49     1752.87     24.89 o 
   4 -19   5      266.42      269.46     22.16 o 
   5 -19   5     1229.25     1270.14     29.53 o 
   6 -19   5      404.68      446.41     28.72 o 
   7 -19   5      779.16      811.87     28.75 o 
   8 -19   5       49.66       68.28     31.32 o 
   9 -19   5       97.11       86.62     32.71 o 
 -12 -18   5      424.24      437.54     35.79 o 
 -11 -18   5      153.67      201.66     28.91 o 
 -10 -18   5       58.97       70.00     26.00 o 
  -9 -18   5      190.35      198.40     23.61 o 
  -8 -18   5      284.97      288.12     24.53 o 
  -7 -18   5     2436.92     2441.15     28.70 o 
  -6 -18   5      463.04      479.19     19.21 o 
  -5 -18   5     1686.24     1564.21     23.28 o 
  -4 -18   5     1503.93     1500.74     24.15 o 
  -3 -18   5     1407.98     1371.31     24.23 o 
  -2 -18   5       64.24       62.91     17.55 o 
  -1 -18   5      102.20       91.20     19.55 o 
   0 -18   5      146.51      138.60     20.20 o 
   1 -18   5     1845.77     1914.52     24.97 o 
   2 -18   5     2570.49     2360.94     26.16 o 
   3 -18   5      217.25      248.81     21.38 o 
   4 -18   5      445.70      441.72     25.15 o 
   5 -18   5      233.31      221.88     24.82 o 
   6 -18   5      388.76      386.01     31.29 o 
   7 -18   5      325.13      391.61     28.81 o 
   8 -18   5      502.58      495.32     31.82 o 
   9 -18   5      180.49      149.10     31.87 o 
 -12 -17   5      152.94      156.27     34.20 o 
 -11 -17   5       67.23       63.49     25.00 o 
 -10 -17   5       92.60      115.10     22.95 o 
  -9 -17   5     1638.66     1690.04     28.73 o 
  -8 -17   5      747.33      727.07     25.87 o 
  -7 -17   5      176.43      195.93     22.93 o 
  -6 -17   5      161.50      142.64     17.65 o 
  -5 -17   5      255.74      265.70     19.04 o 
  -4 -17   5       26.21       32.71     18.02 o 
  -3 -17   5     1564.50     1624.88     23.13 o 
  -2 -17   5     3020.75     2948.20     31.29 o 
  -1 -17   5     1089.82     1008.70     20.94 o 
   0 -17   5      781.25      802.96     22.21 o 
   1 -17   5     1359.50     1390.81     23.01 o 
   2 -17   5      177.71      200.81     20.82 o 
   3 -17   5     2135.37     2017.44     28.12 o 
   4 -17   5      494.20      508.02     23.29 o 
   5 -17   5      580.34      534.67     30.05 o 
   6 -17   5      939.98      966.99     30.41 o 
   7 -17   5      393.33      406.68     33.46 o 
   8 -17   5       12.86       25.95     34.20 o 
   9 -17   5       53.83       48.89     34.45 o 
 -12 -16   5      330.93      333.23     34.41 o 
 -11 -16   5       68.66       78.37     28.33 o 
 -10 -16   5      155.26      134.73     25.55 o 
  -9 -16   5      399.59      403.99     26.42 o 
  -8 -16   5       45.06       59.70     22.87 o 
  -7 -16   5      599.81      624.18     24.59 o 
  -6 -16   5      306.79      348.02     21.48 o 
  -5 -16   5      154.37      234.17     18.63 o 
  -4 -16   5     1400.40     1324.44     22.79 o 
  -3 -16   5      400.91      411.85     18.67 o 
  -2 -16   5      228.09      236.71     18.34 o 
  -1 -16   5      516.02      546.56     20.55 o 
   0 -16   5       96.14       89.01     16.52 o 
   1 -16   5      935.90      807.56     20.78 o 
   2 -16   5     1612.54     1701.43     28.29 o 
   3 -16   5      250.28      254.37     20.35 o 
   4 -16   5      606.16      622.88     26.19 o 
   5 -16   5      198.67      203.72     22.04 o 
   6 -16   5      373.95      397.86     30.39 o 
   7 -16   5      356.99      366.24     31.42 o 
   8 -16   5      340.08      370.23     29.92 o 
   9 -16   5      157.36      138.92     34.53 o 
 -13 -15   5      149.59      171.36     35.02 o 
 -12 -15   5       15.87       25.62     32.51 o 
 -11 -15   5       92.06      113.89     24.26 o 
 -10 -15   5       27.64       29.71     24.76 o 
  -9 -15   5      106.16      130.49     21.76 o 
  -8 -15   5      618.76      652.42     22.70 o 
  -7 -15   5       73.01       54.32     19.65 o 
  -6 -15   5      286.93      291.30     19.97 o 
  -5 -15   5      272.95      266.93     18.96 o 
  -4 -15   5      142.73      180.77     18.36 o 
  -3 -15   5     1105.00     1091.28     21.19 o 
  -2 -15   5     1232.56     1113.27     20.25 o 
  -1 -15   5      344.56      398.30     18.24 o 
   0 -15   5      980.75      906.63     19.53 o 
   1 -15   5      586.70      551.03     21.22 o 
   2 -15   5     1078.80     1125.15     25.81 o 
   3 -15   5      474.00      441.48     21.30 o 
   4 -15   5      290.98      287.89     27.42 o 
   5 -15   5      118.61      120.49     28.11 o 
   6 -15   5      923.77     1009.65     33.49 o 
   7 -15   5       97.92       84.36     26.20 o 
   8 -15   5       48.41       40.13     31.02 o 
   9 -15   5      108.21      106.67     29.44 o 
  10 -15   5       35.90       47.00     38.11 o 
 -13 -14   5      168.71      155.50     34.90 o 
 -12 -14   5      440.99      469.79     33.56 o 
 -11 -14   5      174.55      179.57     27.34 o 
 -10 -14   5       40.95       61.97     23.69 o 
  -9 -14   5      569.62      566.40     23.19 o 
  -8 -14   5      154.47      163.50     21.23 o 
  -7 -14   5      798.05      775.97     22.29 o 
  -6 -14   5      621.32      705.23     20.89 o 
  -5 -14   5     1027.48      928.22     23.07 o 
  -4 -14   5     3404.85     3543.21     42.30 o 
  -3 -14   5      657.75      624.92     20.86 o 
  -2 -14   5      163.42      152.53     17.15 o 
  -1 -14   5      688.86      646.75     17.21 o 
   0 -14   5      218.54      206.62     20.02 o 
   1 -14   5     2009.13     2055.53     32.25 o 
   2 -14   5     2383.55     2195.52     27.97 o 
   3 -14   5      113.27      101.98     23.19 o 
   4 -14   5       96.39      121.81     26.87 o 
   5 -14   5      199.18      208.55     28.78 o 
   6 -14   5      466.20      452.15     26.03 o 
   7 -14   5      726.61      771.55     32.59 o 
   8 -14   5      290.51      299.72     29.40 o 
   9 -14   5       83.14       93.36     33.32 o 
  10 -14   5      100.79       80.12     32.43 o 
 -13 -13   5       47.41       41.95     34.06 o 
 -12 -13   5       10.04       12.35     27.19 o 
 -11 -13   5       33.76       54.41     23.90 o 
 -10 -13   5       38.58       50.90     23.63 o 
  -9 -13   5      182.69      169.31     22.98 o 
  -8 -13   5     1094.91     1119.37     25.38 o 
  -7 -13   5       94.84      122.74     20.10 o 
  -6 -13   5     1733.90     1803.86     26.39 o 
  -5 -13   5      878.18      899.62     22.78 o 
  -4 -13   5      979.44     1005.08     21.65 o 
  -3 -13   5     1337.43     1253.02     25.07 o 
  -2 -13   5      984.60     1013.47     21.58 o 
  -1 -13   5      929.13      853.10     21.23 o 
   0 -13   5      809.43      732.34     22.08 o 
   1 -13   5      131.78      167.91     21.53 o 
   2 -13   5      256.29      220.49     18.49 o 
   3 -13   5     1740.72     1858.29     32.73 o 
   4 -13   5      984.87     1017.43     30.67 o 
   5 -13   5      558.65      573.46     29.34 o 
   6 -13   5     1370.87     1424.11     38.87 o 
   7 -13   5      199.61      200.05     29.13 o 
   8 -13   5      253.40      253.62     31.51 o 
   9 -13   5      192.98      188.72     33.31 o 
  10 -13   5      167.99      118.62     31.97 o 
 -13 -12   5      272.32      263.89     34.73 o 
 -12 -12   5      772.58      773.29     30.82 o 
 -11 -12   5      390.30      429.19     27.31 o 
 -10 -12   5      134.15      140.90     23.57 o 
  -9 -12   5      478.49      460.63     21.57 o 
  -8 -12   5      531.45      569.85     24.56 o 
  -7 -12   5     1531.07     1504.01     26.08 o 
  -6 -12   5      414.74      422.12     22.34 o 
  -5 -12   5     3441.89     3309.45     34.69 o 
  -4 -12   5     2319.77     2214.06     26.03 o 
  -3 -12   5      185.57      143.31     16.01 o 
  -2 -12   5     1344.98     1310.86     21.87 o 
  -1 -12   5     1235.79     1254.50     27.94 o 
   0 -12   5     1898.32     1930.95     35.92 o 
   1 -12   5     1247.65     1262.03     24.38 o 
   2 -12   5     2899.23     2804.09     30.21 o 
   3 -12   5      564.91      603.00     25.09 o 
   4 -12   5      440.35      446.30     27.63 o 
   5 -12   5      279.04      295.50     27.83 o 
   6 -12   5      947.85      961.06     28.35 o 
   7 -12   5     1012.74      977.02     32.81 o 
   8 -12   5      623.52      620.60     33.28 o 
   9 -12   5      333.41      318.75     35.18 o 
  10 -12   5      207.27      158.71     32.30 o 
 -13 -11   5       51.72       65.63     33.26 o 
 -12 -11   5       91.23       88.47     31.42 o 
 -11 -11   5      289.38      294.52     26.46 o 
 -10 -11   5      922.01      960.60     27.07 o 
  -9 -11   5      427.17      403.51     23.38 o 
  -8 -11   5     3807.41     3728.08     50.80 o 
  -7 -11   5      440.99      448.51     21.95 o 
  -6 -11   5      205.36      266.33     20.68 o 
  -5 -11   5     1121.93     1145.46     22.48 o 
  -4 -11   5     3603.53     3514.31     31.02 o 
  -3 -11   5     7219.95     7467.99     72.47 o 
  -2 -11   5     4485.54     4190.63     31.17 o 
  -1 -11   5      706.39      578.78     23.30 o 
   0 -11   5     3248.65     3411.74     32.68 o 
   1 -11   5      355.75      331.45     20.45 o 
   2 -11   5      421.66      481.93     21.91 o 
   3 -11   5     3063.78     2933.69     36.75 o 
   4 -11   5      908.31      879.87     25.18 o 
   5 -11   5      529.11      517.74     25.34 o 
   6 -11   5     3731.55     3645.29     40.94 o 
   7 -11   5      303.50      302.63     25.91 o 
   8 -11   5       92.32       62.16     31.93 o 
   9 -11   5      127.94      121.51     34.53 o 
  10 -11   5      249.93      183.88     34.16 o 
 -14 -10   5      301.76      271.61     50.55 o 
 -13 -10   5      521.01      531.95     37.58 o 
 -12 -10   5      383.10      415.32     31.78 o 
 -11 -10   5      206.84      229.21     25.39 o 
 -10 -10   5       41.79       43.28     22.84 o 
  -9 -10   5      173.74      188.66     19.53 o 
  -8 -10   5      140.58      143.72     19.27 o 
  -7 -10   5     1345.96     1317.40     25.31 o 
  -6 -10   5      154.04      151.40     18.23 o 
  -5 -10   5      676.29      711.41     20.30 o 
  -4 -10   5     5864.52     5811.26     53.18 o 
  -3 -10   5      194.51      223.69     17.92 o 
  -2 -10   5     1178.58     1370.56     26.92 o 
  -1 -10   5     1856.76     1949.56     28.68 o 
   0 -10   5     2332.27     2390.54     28.94 o 
   1 -10   5      817.77      699.62     23.88 o 
   2 -10   5     5279.88     5210.06     66.59 o 
   3 -10   5      501.53      492.12     27.81 o 
   4 -10   5      583.79      583.40     28.19 o 
   5 -10   5     1348.47     1379.15     32.95 o 
   6 -10   5      889.83      907.30     32.24 o 
   7 -10   5      961.64      949.87     34.04 o 
   8 -10   5      621.96      605.02     28.30 o 
   9 -10   5      481.40      471.41     30.65 o 
  10 -10   5       73.07       71.53     36.23 o 
 -14  -9   5      368.49      320.19     40.25 o 
 -13  -9   5        9.74       26.34     32.78 o 
 -12  -9   5       88.55       60.75     28.06 o 
 -11  -9   5      151.55      198.54     25.47 o 
 -10  -9   5     1168.51     1161.12     25.82 o 
  -9  -9   5     1842.03     1859.87     28.65 o 
  -8  -9   5     2981.00     3007.51     31.46 o 
  -7  -9   5      788.80      744.15     24.69 o 
  -6  -9   5       41.56       37.35     17.80 o 
  -5  -9   5      711.01      719.67     21.87 o 
  -4  -9   5      885.12      854.85     23.07 o 
  -3  -9   5     9967.11     9982.82     45.83 o 
  -2  -9   5     4337.66     3953.61     34.31 o 
  -1  -9   5      526.96      535.79     23.57 o 
   0  -9   5     2375.81     2103.24     35.36 o 
   1  -9   5      399.86      383.18     21.03 o 
   2  -9   5      341.90      296.59     25.98 o 
   3  -9   5     1445.05     1500.37     32.39 o 
   4  -9   5      842.18      777.03     25.77 o 
   5  -9   5      319.09      324.20     27.87 o 
   6  -9   5     2137.48     2040.81     34.57 o 
   7  -9   5      855.95      835.53     32.20 o 
   8  -9   5       56.53       48.43     28.95 o 
   9  -9   5       34.33       31.35     31.19 o 
  10  -9   5       74.16       52.09     34.93 o 
  11  -9   5      213.04      180.42     34.38 o 
 -14  -8   5      117.27       92.63     38.65 o 
 -13  -8   5      630.15      629.69     49.48 o 
 -12  -8   5     1113.04     1152.11     33.22 o 
 -11  -8   5      237.93      257.85     24.84 o 
 -10  -8   5      324.74      325.32     21.79 o 
  -9  -8   5      865.09      866.44     23.44 o 
  -8  -8   5      147.34      191.93     20.18 o 
  -7  -8   5     1314.08     1376.08     24.41 o 
  -6  -8   5     4110.65     4106.91     44.40 o 
  -5  -8   5     2584.69     2361.94     27.49 o 
  -4  -8   5    11796.18    12037.13     67.35 o 
  -3  -8   5     1075.70     1129.71     24.70 o 
  -2  -8   5      653.47      830.20     22.40 o 
  -1  -8   5     2283.48     2311.85     35.27 o 
   0  -8   5      674.28      624.03     23.99 o 
   1  -8   5     3235.41     3153.49     36.56 o 
   2  -8   5     5340.92     4917.88     66.46 o 
   3  -8   5     2373.43     2342.60     35.16 o 
   4  -8   5      830.85      898.80     29.49 o 
   5  -8   5     1053.99      957.96     29.86 o 
   6  -8   5      602.76      617.25     29.71 o 
   7  -8   5     3081.14     3074.46     92.86 o 
   8  -8   5     1240.15     1243.06     34.36 o 
   9  -8   5      247.54      273.71     31.60 o 
  10  -8   5      364.29      397.43     35.13 o 
  11  -8   5      176.07      159.58     39.14 o 
 -14  -7   5      337.47      326.61     39.96 o 
 -13  -7   5        2.37        1.11     34.61 o 
 -12  -7   5      141.39      150.63     27.51 o 
 -11  -7   5      715.01      746.09     27.97 o 
 -10  -7   5     1179.51     1175.61     27.07 o 
  -9  -7   5     2310.19     2242.52     28.79 o 
  -8  -7   5     1698.29     1653.80     26.18 o 
  -7  -7   5      811.98      789.81     22.87 o 
  -6  -7   5       51.11       36.64     18.06 o 
  -5  -7   5      412.73      476.62     21.07 o 
  -4  -7   5     2525.83     2409.17     28.11 o 
  -3  -7   5     4234.91     4256.35     39.32 o 
  -2  -7   5     3665.14     3619.73     35.26 o 
  -1  -7   5     7184.11     6685.29     43.31 o 
   0  -7   5     2023.41     1926.49     30.38 o 
   1  -7   5     1175.86     1056.81     24.48 o 
   2  -7   5      727.12      744.00     26.28 o 
   3  -7   5      623.68      620.64     28.36 o 
   4  -7   5     2945.83     3050.45     42.52 o 
   5  -7   5      481.79      493.63     27.86 o 
   6  -7   5     1937.15     1963.54     49.67 o 
   7  -7   5      646.47      643.66     31.07 o 
   8  -7   5      244.97      242.84     30.36 o 
   9  -7   5       34.45       31.71     32.05 o 
  10  -7   5        5.76       11.32     32.83 o 
  11  -7   5      448.51      313.07     42.68 o 
 -14  -6   5      144.97      120.95     47.12 o 
 -13  -6   5      714.06      739.47     33.84 o 
 -12  -6   5      849.76      877.69     29.78 o 
 -11  -6   5     1075.66     1112.75     29.45 o 
 -10  -6   5     1359.74     1306.22     27.37 o 
  -9  -6   5      456.59      414.08     22.52 o 
  -8  -6   5        0.78        7.95     18.65 o 
  -7  -6   5     1964.06     1972.41     27.46 o 
  -6  -6   5     1954.50     1870.48     26.39 o 
  -5  -6   5      963.90     1019.15     22.50 o 
  -4  -6   5    13879.91    13650.26    100.47 o 
  -3  -6   5     1241.25     1048.15     24.21 o 
  -2  -6   5      321.38      280.99     21.57 o 
  -1  -6   5      110.61       98.53     22.07 o 
   0  -6   5     2543.43     2444.53     45.23 o 
   1  -6   5     8064.88     8047.34     65.23 o 
   2  -6   5     4909.27     4564.80     43.82 o 
   3  -6   5     2030.73     1981.54     34.77 o 
   4  -6   5     3060.58     2897.35     37.70 o 
   5  -6   5      352.70      347.97     24.05 o 
   6  -6   5      877.19      750.47     28.07 o 
   7  -6   5     2147.84     2106.40     57.95 o 
   8  -6   5     1593.95     1569.81     33.17 o 
   9  -6   5      361.01      378.86     32.35 o 
  10  -6   5      883.63      886.44     34.57 o 
  11  -6   5      398.84      396.08     42.23 o 
 -14  -5   5      248.05      276.29     43.57 o 
 -13  -5   5      131.56      141.67     34.39 o 
 -12  -5   5      162.99      155.61     29.10 o 
 -11  -5   5      699.62      718.96     27.01 o 
 -10  -5   5      269.72      290.99     23.82 o 
  -9  -5   5     2271.94     2346.02     30.69 o 
  -8  -5   5     3220.08     3216.46     31.88 o 
  -7  -5   5     4440.85     4470.05     34.23 o 
  -6  -5   5      173.50      152.12     19.20 o 
  -5  -5   5     1580.26     1615.26     26.17 o 
  -4  -5   5     1178.05     1174.47     24.56 o 
  -3  -5   5     6631.39     6661.44     46.82 o 
  -2  -5   5     4532.03     4276.25     57.80 o 
  -1  -5   5     3430.31     3408.56     51.49 o 
   0  -5   5     5396.58     5690.69     49.30 o 
   1  -5   5      851.62      799.14     30.15 o 
   2  -5   5     1993.53     2199.84     33.62 o 
   3  -5   5     1339.13     1242.46     29.22 o 
   4  -5   5     2217.22     2220.69     35.22 o 
   5  -5   5     1817.04     1793.79     34.35 o 
   6  -5   5     5430.73     5117.85    129.01 o 
   7  -5   5      423.80      395.59     31.22 o 
   8  -5   5       64.83       68.54     30.88 o 
   9  -5   5       29.86       33.66     30.88 o 
  10  -5   5       65.09       57.46     32.94 o 
  11  -5   5      590.11      591.90     41.38 o 
 -14  -4   5       83.62       81.25     46.26 o 
 -13  -4   5      467.41      463.71     36.99 o 
 -12  -4   5      416.29      439.85     32.17 o 
 -11  -4   5      609.98      600.65     26.27 o 
 -10  -4   5      347.47      357.64     24.31 o 
  -9  -4   5      565.54      595.52     24.89 o 
  -8  -4   5      210.63      227.81     21.87 o 
  -7  -4   5      423.68      416.90     19.27 o 
  -6  -4   5     2788.70     2665.75     28.29 o 
  -5  -4   5     3644.48     3588.44     37.35 o 
  -4  -4   5     2657.45     2556.54     33.53 o 
  -3  -4   5     1294.54     1312.64     24.86 o 
  -2  -4   5      231.90      316.43     23.68 o 
  -1  -4   5     1203.93     1179.31     30.40 o 
   0  -4   5     3163.27     3179.31     57.26 o 
   1  -4   5     5606.21     5236.18     46.32 o 
   2  -4   5     3710.51     3560.69     41.06 o 
   3  -4   5     3312.62     3216.31     39.55 o 
   4  -4   5      547.38      659.47     28.70 o 
   5  -4   5      817.08      841.11     30.26 o 
   6  -4   5      440.17      474.99     29.20 o 
   7  -4   5     1969.54     1992.59     37.49 o 
   8  -4   5      745.54      764.42     33.79 o 
   9  -4   5      494.28      494.14     34.54 o 
  10  -4   5      315.06      342.91     33.42 o 
  11  -4   5      231.69      183.58     38.27 o 
 -14  -3   5      204.46      192.42     43.55 o 
 -13  -3   5       91.29       99.07     33.76 o 
 -12  -3   5       44.08       47.36     28.18 o 
 -11  -3   5      469.47      495.72     30.15 o 
 -10  -3   5      293.24      294.64     24.07 o 
  -9  -3   5      774.23      811.13     23.95 o 
  -8  -3   5     4079.28     3940.20     34.86 o 
  -7  -3   5      759.39      785.98     21.94 o 
  -6  -3   5      203.39      243.62     19.65 o 
  -5  -3   5       17.17       19.31     17.23 o 
  -4  -3   5     2505.76     2783.79     33.55 o 
  -3  -3   5     8586.20     8265.38     60.58 o 
  -2  -3   5     5315.53     5569.90     65.45 o 
  -1  -3   5     6788.13     6509.98     70.31 o 
   0  -3   5     2573.52     2507.63     36.96 o 
   1  -3   5     3786.17     3917.64     43.55 o 
   2  -3   5      125.09      147.11     20.84 o 
   3  -3   5     3004.46     2969.81     38.27 o 
   4  -3   5       93.30       64.88     25.41 o 
   5  -3   5     1463.75     1396.51     53.39 o 
   6  -3   5     1796.10     1831.40     46.01 o 
   7  -3   5      441.41      459.37     30.61 o 
   8  -3   5      165.76      172.53     28.52 o 
   9  -3   5      254.62      244.49     33.09 o 
  10  -3   5      109.24       83.64     33.84 o 
  11  -3   5      640.04      588.23     42.10 o 
 -14  -2   5      108.01      113.71     36.02 o 
 -13  -2   5      609.73      598.87     38.27 o 
 -12  -2   5      709.20      751.66     32.88 o 
 -11  -2   5      401.75      392.04     27.09 o 
 -10  -2   5     1228.17     1222.83     29.24 o 
  -9  -2   5      601.11      604.62     23.58 o 
  -8  -2   5      817.35      880.39     23.32 o 
  -7  -2   5      512.65      526.01     21.00 o 
  -6  -2   5     2646.34     2501.48     29.96 o 
  -5  -2   5     1046.43      997.88     21.34 o 
  -4  -2   5     2802.60     3087.24     34.78 o 
  -3  -2   5     1521.05     1547.74     34.38 o 
  -2  -2   5     1139.95     1373.39     30.07 o 
  -1  -2   5     4968.75     5172.82     88.85 o 
   0  -2   5     3600.96     3775.67     44.43 o 
   1  -2   5     3633.00     3503.42     35.97 o 
   2  -2   5     3640.57     3514.70     37.14 o 
   3  -2   5       27.98       16.85     21.36 o 
   4  -2   5      855.83      965.84     26.54 o 
   5  -2   5      323.01      376.65     25.12 o 
   6  -2   5      123.19      121.06     20.81 o 
   7  -2   5     1212.72     1225.77     30.40 o 
   8  -2   5      535.54      552.27     31.33 o 
   9  -2   5      120.52      139.30     32.06 o 
  10  -2   5      232.22      254.81     36.27 o 
  11  -2   5      180.64      147.10     43.17 o 
 -14  -1   5      264.62      232.54     39.55 o 
 -13  -1   5      484.70      485.35     36.86 o 
 -12  -1   5       31.16       43.81     31.53 o 
 -11  -1   5      216.35      241.74     30.25 o 
 -10  -1   5      102.40      117.19     26.59 o 
  -9  -1   5     1370.20     1420.77     31.36 o 
  -8  -1   5      410.44      414.17     24.42 o 
  -7  -1   5      893.07      857.29     25.87 o 
  -6  -1   5      460.76      471.63     23.22 o 
  -5  -1   5      834.95      897.34     25.90 o 
  -4  -1   5     8030.82     8691.23     83.99 o 
  -3  -1   5     1984.24     2234.42     35.90 o 
  -2  -1   5     8068.73     7985.44    103.11 o 
  -1  -1   5       91.99       95.53     22.89 o 
   0  -1   5     2499.56     2588.20     33.18 o 
   1  -1   5       33.16       22.27     20.17 o 
   2  -1   5     4873.32     5138.55     47.08 o 
   3  -1   5      546.56      503.38     23.90 o 
   4  -1   5      556.26      541.19     25.19 o 
   5  -1   5      976.06      998.66     27.84 o 
   6  -1   5        9.02       17.97     23.37 o 
   7  -1   5      429.23      454.44     27.70 o 
   8  -1   5       26.66       33.39     25.96 o 
   9  -1   5      107.32      120.01     32.24 o 
  10  -1   5       38.16       57.15     35.14 o 
  11  -1   5      723.14      643.68     40.53 o 
 -14   0   5        0.15       13.73     37.06 o 
 -13   0   5      487.22      489.57     36.73 o 
 -12   0   5      423.41      471.30     32.26 o 
 -11   0   5       63.81       85.99     26.40 o 
 -10   0   5     1570.12     1559.51     34.25 o 
  -9   0   5      871.08      792.79     28.55 o 
  -8   0   5     1201.87     1156.02     28.11 o 
  -7   0   5      299.19      314.52     22.85 o 
  -6   0   5      387.92      388.87     23.43 o 
  -5   0   5      253.09      277.31     22.15 o 
  -4   0   5      276.22      284.55     20.98 o 
  -3   0   5     3425.27     3402.73     56.48 o 
  -2   0   5     2652.57     2847.41     40.84 o 
  -1   0   5      230.04      244.65     21.42 o 
   0   0   5     1195.71     1247.81     25.92 o 
   1   0   5     5934.49     5853.20     43.79 o 
   2   0   5     2752.93     2600.00     33.79 o 
   3   0   5      771.71      815.09     25.34 o 
   4   0   5     1056.11     1209.50     26.10 o 
   5   0   5      686.80      650.61     24.21 o 
   6   0   5       40.47       29.80     24.38 o 
   7   0   5      902.26      914.05     30.05 o 
   8   0   5      981.27      922.23     31.10 o 
   9   0   5       36.87       32.53     30.38 o 
  10   0   5      139.49      144.18     35.49 o 
  11   0   5      164.99      166.52     44.22 o 
 -14   1   5      275.36      236.58     42.88 o 
 -13   1   5      489.77      472.31     38.12 o 
 -12   1   5       31.81       50.14     28.44 o 
 -11   1   5      212.92      226.54     29.08 o 
 -10   1   5       82.36       93.20     27.20 o 
  -9   1   5     1298.28     1358.25     31.56 o 
  -8   1   5      329.01      337.35     26.67 o 
  -7   1   5      975.46      940.94     31.68 o 
  -6   1   5      485.93      487.45     28.43 o 
  -5   1   5      829.60      862.82     27.31 o 
  -4   1   5     7831.70     8650.46     72.15 o 
  -3   1   5     1746.37     2046.97     30.27 o 
  -2   1   5     7923.65     7671.55     45.28 o 
  -1   1   5       79.50       65.34     18.43 o 
   0   1   5     2553.91     2619.52     34.42 o 
   1   1   5       29.12        8.84     22.48 o 
   2   1   5     4862.52     5136.80     47.01 o 
   3   1   5      600.32      561.32     24.10 o 
   4   1   5      544.90      537.74     25.41 o 
   5   1   5      965.32      998.89     27.17 o 
   6   1   5       25.87       41.81     25.21 o 
   7   1   5      410.39      410.28     27.47 o 
   8   1   5       28.54       18.69     27.27 o 
   9   1   5      103.98      126.52     30.54 o 
  10   1   5       31.66       18.43     31.93 o 
  11   1   5      720.74      653.80     47.00 o 
 -14   2   5       97.46      102.54     42.10 o 
 -13   2   5      633.17      645.01     38.58 o 
 -12   2   5      695.78      719.27     34.71 o 
 -11   2   5      382.85      384.58     28.69 o 
 -10   2   5     1316.54     1320.33     40.02 o 
  -9   2   5      587.40      590.06     33.46 o 
  -8   2   5      785.75      813.09     33.29 o 
  -7   2   5      443.73      452.34     30.55 o 
  -6   2   5     2807.66     2691.43     41.73 o 
  -5   2   5     1026.66      954.54     34.33 o 
  -4   2   5     3089.44     3450.38     43.65 o 
  -3   2   5     1621.12     1663.47     26.84 o 
  -2   2   5     1149.16     1366.72     25.04 o 
  -1   2   5     5062.94     5262.78     37.27 o 
   0   2   5     3370.70     3522.54     35.66 o 
   1   2   5     3710.03     3616.24     37.38 o 
   2   2   5     3571.60     3399.54     37.66 o 
   3   2   5       37.17       12.27     19.80 o 
   4   2   5      881.94      977.92     25.27 o 
   5   2   5      324.45      381.39     24.14 o 
   6   2   5      107.90      109.08     24.94 o 
   7   2   5     1202.52     1211.61     30.57 o 
   8   2   5      548.77      548.96     29.48 o 
   9   2   5       98.35       96.35     28.49 o 
  10   2   5      226.84      233.75     36.70 o 
  11   2   5      179.65      149.48     39.75 o 
 -14   3   5      211.42      221.73     49.92 o 
 -13   3   5       93.64      117.83     41.03 o 
 -12   3   5       45.82       55.75     32.38 o 
 -11   3   5      439.34      472.89     41.10 o 
 -10   3   5      291.57      291.29     33.44 o 
  -9   3   5      722.79      714.69     34.92 o 
  -8   3   5     3941.02     3738.00     50.15 o 
  -7   3   5      753.22      772.36     33.29 o 
  -6   3   5      187.74      215.74     27.77 o 
  -5   3   5       16.60       28.70     30.52 o 
  -4   3   5     2468.86     2718.79     34.52 o 
  -3   3   5     8474.72     8159.72     50.16 o 
  -2   3   5     5238.35     5459.68     37.27 o 
  -1   3   5     6629.67     6516.21     71.84 o 
   0   3   5     2723.54     2758.22     30.07 o 
   1   3   5     3736.65     3820.78     33.36 o 
   2   3   5      124.70      160.48     22.54 o 
   3   3   5     2923.93     2878.65     35.64 o 
   4   3   5      111.75       99.54     23.06 o 
   5   3   5     1406.86     1361.30     26.54 o 
   6   3   5     1674.80     1720.56     31.18 o 
   7   3   5      434.40      447.36     25.16 o 
   8   3   5      163.72      150.20     26.87 o 
   9   3   5      256.20      238.73     29.57 o 
  10   3   5      101.94       86.54     34.28 o 
  11   3   5      659.48      681.62     40.86 o 
 -14   4   5       77.58       83.81     53.80 o 
 -13   4   5      462.88      503.48     43.85 o 
 -12   4   5      447.29      485.77     46.18 o 
 -11   4   5      548.80      521.26     46.13 o 
 -10   4   5      325.68      335.18     35.06 o 
  -9   4   5      539.11      550.19     36.51 o 
  -8   4   5      195.71      204.96     31.92 o 
  -7   4   5      371.66      358.74     32.31 o 
  -6   4   5     2665.28     2512.90     43.99 o 
  -5   4   5     3358.20     3240.22     52.95 o 
  -4   4   5     2645.11     2534.70     33.79 o 
  -3   4   5     1188.34     1216.87     28.27 o 
  -2   4   5      227.36      327.99     23.39 o 
  -1   4   5     1265.13     1284.95     25.35 o 
   0   4   5     3227.70     3285.83     30.83 o 
   1   4   5     5769.98     5465.33     43.14 o 
   2   4   5     3571.07     3429.53     32.41 o 
   3   4   5     3178.33     3063.58     31.05 o 
   4   4   5      512.22      605.52     22.19 o 
   5   4   5      810.65      812.72     24.80 o 
   6   4   5      479.54      505.91     25.58 o 
   7   4   5     2007.39     2052.81     32.09 o 
   8   4   5      700.38      730.97     29.15 o 
   9   4   5      472.64      477.74     34.66 o 
  10   4   5      314.18      341.03     35.60 o 
  11   4   5      220.58      215.72     38.32 o 
 -14   5   5      239.35      302.35     45.48 o 
 -13   5   5      141.34      156.97     56.49 o 
 -12   5   5      164.59      170.26     52.98 o 
 -11   5   5      688.57      714.14     54.46 o 
 -10   5   5      260.36      266.75     39.84 o 
  -9   5   5     2299.37     2384.40     51.25 o 
  -8   5   5     3273.76     3321.44     52.59 o 
  -7   5   5     4477.31     4492.39     53.40 o 
  -6   5   5      168.74      138.84     35.28 o 
  -5   5   5     1565.81     1567.60     33.15 o 
  -4   5   5     1197.00     1181.36     34.03 o 
  -3   5   5     6775.84     7003.99     47.63 o 
  -2   5   5     4724.28     4525.61     42.66 o 
  -1   5   5     3427.51     3335.98     35.90 o 
   0   5   5     5694.08     6071.59     54.82 o 
   1   5   5      849.47      793.04     21.76 o 
   2   5   5     1950.94     2143.25     26.31 o 
   3   5   5     1353.95     1300.99     24.98 o 
   4   5   5     2309.68     2323.92     29.25 o 
   5   5   5     1789.53     1810.79     28.61 o 
   6   5   5     5510.30     5315.92     42.87 o 
   7   5   5      423.16      402.04     26.07 o 
   8   5   5       62.27       64.08     28.63 o 
   9   5   5       25.06       36.54     30.31 o 
  10   5   5       76.54       75.05     35.05 o 
  11   5   5      608.90      682.59     41.62 o 
 -14   6   5      145.22      142.14     62.15 o 
 -13   6   5      705.05      672.18     61.53 o 
 -12   6   5      902.05      929.75     70.15 o 
 -11   6   5     1075.37     1121.06     58.46 o 
 -10   6   5     1330.50     1197.42     54.70 o 
  -9   6   5      435.33      401.81     47.38 o 
  -8   6   5        2.63       12.75     35.13 o 
  -7   6   5     2029.03     2083.13     46.15 o 
  -6   6   5     1959.92     1838.12     46.40 o 
  -5   6   5      984.89     1026.48     32.68 o 
  -4   6   5    13778.04    13552.96    138.86 o 
  -3   6   5     1323.65     1147.49     25.92 o 
  -2   6   5      318.03      264.66     19.52 o 
  -1   6   5       85.27       87.75     19.88 o 
   0   6   5     2746.15     2679.40     31.04 o 
   1   6   5     8193.43     8308.96     47.99 o 
   2   6   5     4756.47     4437.68     37.56 o 
   3   6   5     2022.94     1999.76     28.07 o 
   4   6   5     3064.63     2885.43     31.50 o 
   5   6   5      352.27      361.12     23.15 o 
   6   6   5      928.64      840.17     27.25 o 
   7   6   5     2072.42     2079.89     32.89 o 
   8   6   5     1604.15     1604.40     35.85 o 
   9   6   5      357.71      372.27     28.58 o 
  10   6   5      904.05      890.27     41.26 o 
  11   6   5      391.74      368.17     42.69 o 
 -14   7   5      348.45      320.09     65.90 o 
 -13   7   5        5.20       26.64     54.95 o 
 -12   7   5      146.21      140.23     51.81 o 
 -11   7   5      712.68      780.66     55.26 o 
 -10   7   5     1186.58     1144.93     54.09 o 
  -9   7   5     2331.89     2230.60     60.86 o 
  -8   7   5     1630.20     1680.01     54.58 o 
  -7   7   5      859.05      839.44     39.87 o 
  -6   7   5       47.14       39.30     26.39 o 
  -5   7   5      423.62      492.63     29.35 o 
  -4   7   5     2513.99     2413.39     39.63 o 
  -3   7   5     4197.77     4175.97     63.19 o 
  -2   7   5     3735.07     3803.08     36.61 o 
  -1   7   5     7016.15     6586.58     99.45 o 
   0   7   5     1986.44     1947.31     28.77 o 
   1   7   5     1170.09     1056.92     21.31 o 
   2   7   5      759.67      799.08     22.34 o 
   3   7   5      616.50      635.47     22.72 o 
   4   7   5     3068.75     3214.48     32.45 o 
   5   7   5      432.15      448.42     23.24 o 
   6   7   5     1955.49     1977.82     31.15 o 
   7   7   5      592.23      585.03     27.89 o 
   8   7   5      237.48      239.36     30.42 o 
   9   7   5       40.16       38.48     32.77 o 
  10   7   5        6.22       14.88     34.90 o 
  11   7   5      459.76      389.83     38.04 o 
 -14   8   5      110.88      118.20     73.96 o 
 -13   8   5      644.54      617.23     61.66 o 
 -12   8   5     1158.18     1222.28     62.89 o 
 -11   8   5      236.50      244.04     50.89 o 
 -10   8   5      333.24      336.40     47.93 o 
  -9   8   5      887.02      858.19     51.32 o 
  -8   8   5      129.60      154.88     45.72 o 
  -7   8   5     1385.88     1414.75     54.39 o 
  -6   8   5     4123.76     4119.35     46.58 o 
  -5   8   5     2592.59     2387.17     38.94 o 
  -4   8   5    11703.20    11888.73    154.93 o 
  -3   8   5     1165.43     1252.64     32.03 o 
  -2   8   5      654.91      854.99     25.30 o 
  -1   8   5     2229.48     2264.25     30.99 o 
   0   8   5      632.14      574.06     20.49 o 
   1   8   5     3317.97     3320.22     32.87 o 
   2   8   5     5333.88     4927.61     38.77 o 
   3   8   5     2370.29     2351.95     27.55 o 
   4   8   5      872.83      934.83     23.17 o 
   5   8   5     1066.64      972.36     23.97 o 
   6   8   5      651.53      652.86     23.86 o 
   7   8   5     3002.71     3045.71     37.97 o 
   8   8   5     1290.74     1302.13     34.73 o 
   9   8   5      245.71      297.60     32.58 o 
  10   8   5      369.12      385.14     32.52 o 
  11   8   5      183.40      170.42     41.74 o 
 -14   9   5      352.40      320.52     64.49 o 
 -13   9   5       11.33       50.70     56.98 o 
 -12   9   5       89.29       88.48     52.67 o 
 -11   9   5      150.78      201.95     49.78 o 
 -10   9   5     1180.16     1166.96     44.30 o 
  -9   9   5     1893.25     1887.87     58.09 o 
  -8   9   5     2915.78     3024.06     64.92 o 
  -7   9   5      790.67      701.16     49.29 o 
  -6   9   5       37.35       41.45     26.89 o 
  -5   9   5      729.57      728.94     26.88 o 
  -4   9   5      912.32      899.71     31.49 o 
  -3   9   5     9842.92     9958.97    102.66 o 
  -2   9   5     4337.77     3996.01     35.09 o 
  -1   9   5      446.07      456.28     21.22 o 
   0   9   5     2390.90     2140.49     30.85 o 
   1   9   5      361.55      375.73     20.39 o 
   2   9   5      327.16      307.27     18.35 o 
   3   9   5     1377.76     1470.71     25.30 o 
   4   9   5      833.54      777.33     24.04 o 
   5   9   5      289.86      293.60     20.81 o 
   6   9   5     2140.36     2088.94     31.66 o 
   7   9   5      827.53      806.81     31.45 o 
   8   9   5       59.72       57.77     29.08 o 
   9   9   5       28.32       35.07     31.18 o 
  10   9   5       76.95       75.24     33.61 o 
  11   9   5      199.93      189.17     37.37 o 
 -14  10   5      285.14      292.71     64.55 o 
 -13  10   5      476.17      506.04     60.73 o 
 -12  10   5      390.74      447.65     56.36 o 
 -11  10   5      181.77      190.69     50.15 o 
 -10  10   5       56.85       22.21     47.75 o 
  -9  10   5      191.64      194.01     46.40 o 
  -8  10   5      134.45      117.16     46.70 o 
  -7  10   5     1390.47     1396.77     41.67 o 
  -6  10   5      200.64      197.81     27.88 o 
  -5  10   5      771.55      796.01     30.67 o 
  -4  10   5     5786.59     5734.06     49.55 o 
  -3  10   5      236.18      275.58     20.71 o 
  -2  10   5     1181.22     1361.92     31.24 o 
  -1  10   5     1801.76     1852.91     28.49 o 
   0  10   5     2224.42     2310.06     29.67 o 
   1  10   5      779.53      641.78     21.96 o 
   2  10   5     5361.28     5351.30     38.11 o 
   3  10   5      557.92      544.66     22.31 o 
   4  10   5      623.60      631.11     22.92 o 
   5  10   5     1353.45     1367.46     25.49 o 
   6  10   5      933.43      966.93     27.66 o 
   7  10   5      927.68      953.61     31.78 o 
   8  10   5      606.29      594.34     31.89 o 
   9  10   5      503.19      487.84     35.19 o 
  10  10   5       75.81       78.14     34.09 o 
 -13  11   5       47.44       37.10     58.27 o 
 -12  11   5       91.90      103.19     53.16 o 
 -11  11   5      307.91      350.98     51.63 o 
 -10  11   5      989.09     1007.53     53.96 o 
  -9  11   5      495.61      554.10     48.98 o 
  -8  11   5     3908.99     3778.82     68.42 o 
  -7  11   5      441.05      446.39     34.92 o 
  -6  11   5      199.53      254.02     24.91 o 
  -5  11   5     1144.19     1164.19     29.37 o 
  -4  11   5     3707.90     3557.45     47.48 o 
  -3  11   5     7181.17     7320.59     51.49 o 
  -2  11   5     4594.75     4261.44     40.84 o 
  -1  11   5      734.69      616.43     23.19 o 
   0  11   5     3411.74     3582.56     60.47 o 
   1  11   5      351.95      308.52     18.62 o 
   2  11   5      394.60      447.68     22.90 o 
   3  11   5     3050.38     2965.77     38.43 o 
   4  11   5      800.96      766.51     23.15 o 
   5  11   5      580.74      539.11     22.47 o 
   6  11   5     3725.60     3699.50     69.21 o 
   7  11   5      331.87      286.73     26.31 o 
   8  11   5       96.16       91.20     31.53 o 
   9  11   5      127.62      143.39     34.02 o 
  10  11   5      243.30      225.29     40.07 o 
 -13  12   5      257.59      272.90     59.19 o 
 -12  12   5      784.91      798.50     58.89 o 
 -11  12   5      405.25      412.08     52.73 o 
 -10  12   5      146.22      156.48     50.70 o 
  -9  12   5      467.10      467.64     48.67 o 
  -8  12   5      524.66      564.31     49.35 o 
  -7  12   5     1611.52     1606.85     40.49 o 
  -6  12   5      356.26      362.29     30.19 o 
  -5  12   5     3655.01     3580.90     80.42 o 
  -4  12   5     2230.94     2118.03     34.32 o 
  -3  12   5      190.38      149.31     24.55 o 
  -2  12   5     1341.17     1279.15     27.71 o 
  -1  12   5     1238.92     1278.90     27.98 o 
   0  12   5     1881.87     1925.56     27.26 o 
   1  12   5     1248.92     1265.44     24.30 o 
   2  12   5     2907.85     2842.33     31.80 o 
   3  12   5      643.10      664.42     22.52 o 
   4  12   5      469.43      463.42     20.71 o 
   5  12   5      281.70      277.91     23.46 o 
   6  12   5      984.99     1023.41     25.64 o 
   7  12   5      947.35      927.39     33.62 o 
   8  12   5      633.77      618.16     29.50 o 
   9  12   5      328.42      346.32     33.49 o 
  10  12   5      225.86      203.88     37.78 o 
 -13  13   5       57.00       43.63     59.62 o 
 -12  13   5       10.02       16.00     54.33 o 
 -11  13   5       33.73       45.35     51.99 o 
 -10  13   5       38.01       36.30     49.10 o 
  -9  13   5      202.03      235.85     46.21 o 
  -8  13   5     1159.55     1218.80     40.49 o 
  -7  13   5       70.34       99.19     33.32 o 
  -6  13   5     1753.57     1848.37     41.13 o 
  -5  13   5      895.40      910.91     30.88 o 
  -4  13   5     1020.69     1035.46     32.07 o 
  -3  13   5     1309.89     1211.14     30.89 o 
  -2  13   5     1031.37     1020.12     26.10 o 
  -1  13   5      908.84      844.43     25.27 o 
   0  13   5      860.79      787.01     25.54 o 
   1  13   5      148.01      174.32     21.51 o 
   2  13   5      237.89      207.52     21.75 o 
   3  13   5     1789.73     1868.74     27.60 o 
   4  13   5      910.20      949.60     23.26 o 
   5  13   5      646.44      675.06     24.62 o 
   6  13   5     1362.87     1403.16     29.53 o 
   7  13   5      209.05      203.92     25.27 o 
   8  13   5      254.15      251.60     32.83 o 
   9  13   5      199.85      178.29     28.85 o 
  10  13   5      181.02      162.29     37.94 o 
 -13  14   5      152.87      132.66     59.07 o 
 -12  14   5      462.00      513.36     58.46 o 
 -11  14   5      169.83      242.99     52.67 o 
 -10  14   5       32.73       39.63     49.72 o 
  -9  14   5      570.02      567.88     50.64 o 
  -8  14   5      148.80      159.11     36.18 o 
  -7  14   5      872.00      855.31     38.13 o 
  -6  14   5      528.00      594.25     31.40 o 
  -5  14   5     1044.87      940.89     31.32 o 
  -4  14   5     3375.25     3470.76     38.87 o 
  -3  14   5      617.37      562.99     23.97 o 
  -2  14   5      160.19      150.72     24.18 o 
  -1  14   5      665.80      629.89     24.06 o 
   0  14   5      237.20      232.60     22.84 o 
   1  14   5     2051.40     2084.71     29.51 o 
   2  14   5     2360.66     2228.76     34.85 o 
   3  14   5      127.63      136.20     20.26 o 
   4  14   5       86.67       84.15     20.96 o 
   5  14   5      200.03      189.36     22.53 o 
   6  14   5      465.92      449.03     25.95 o 
   7  14   5      722.37      767.37     31.77 o 
   8  14   5      263.83      243.80     33.23 o 
   9  14   5       95.29      100.55     33.17 o 
  10  14   5      113.00       87.74     37.60 o 
 -13  15   5      143.49       98.27     60.61 o 
 -12  15   5       15.60       25.97     58.15 o 
 -11  15   5       86.32      100.30     38.77 o 
 -10  15   5       26.40       55.99     47.81 o 
  -9  15   5      102.16      119.99     48.30 o 
  -8  15   5      555.40      542.51     40.20 o 
  -7  15   5       49.63       42.55     31.61 o 
  -6  15   5      277.81      273.78     25.83 o 
  -5  15   5      279.26      284.29     23.39 o 
  -4  15   5      119.86      144.61     22.32 o 
  -3  15   5     1025.72     1015.43     28.89 o 
  -2  15   5     1185.28     1055.87     33.95 o 
  -1  15   5      313.59      354.32     26.13 o 
   0  15   5      949.04      860.64     28.53 o 
   1  15   5      598.28      582.64     24.19 o 
   2  15   5     1076.22     1148.94     25.82 o 
   3  15   5      508.27      465.21     23.16 o 
   4  15   5      289.46      284.92     20.94 o 
   5  15   5      137.01      137.70     21.17 o 
   6  15   5      846.55      866.43     23.75 o 
   7  15   5       85.64       77.06     25.06 o 
   8  15   5       46.94       36.04     30.89 o 
   9  15   5      121.90      148.70     34.15 o 
  10  15   5       39.23       41.27     31.33 o 
 -12  16   5      307.29      378.12     58.09 o 
 -11  16   5       66.40       85.35     40.30 o 
 -10  16   5      159.31      196.41     51.44 o 
  -9  16   5      398.32      402.05     50.64 o 
  -8  16   5       43.25       58.18     33.52 o 
  -7  16   5      619.96      642.34     50.15 o 
  -6  16   5      256.15      279.00     24.90 o 
  -5  16   5      171.96      231.29     24.00 o 
  -4  16   5     1325.02     1268.44     29.66 o 
  -3  16   5      389.15      414.34     26.68 o 
  -2  16   5      224.74      218.99     22.19 o 
  -1  16   5      557.06      585.66     27.17 o 
   0  16   5       71.47       63.76     24.67 o 
   1  16   5      913.71      799.03     28.91 o 
   2  16   5     1548.04     1582.64     29.80 o 
   3  16   5      202.56      204.20     22.32 o 
   4  16   5      573.06      566.88     25.79 o 
   5  16   5      200.32      171.82     21.32 o 
   6  16   5      372.42      403.90     26.10 o 
   7  16   5      333.58      327.95     30.68 o 
   8  16   5      339.44      405.69     33.04 o 
   9  16   5      153.12      158.29     36.27 o 
 -12  17   5      152.79      150.57     60.24 o 
 -11  17   5       66.38       54.33     38.33 o 
 -10  17   5       86.50       93.28     51.19 o 
  -9  17   5     1642.09     1682.78     40.74 o 
  -8  17   5      705.79      700.05     38.24 o 
  -7  17   5      204.97      222.63     33.87 o 
  -6  17   5      156.71      135.60     29.17 o 
  -5  17   5      259.19      277.79     28.39 o 
  -4  17   5       39.80       53.55     24.96 o 
  -3  17   5     1522.97     1571.01     29.58 o 
  -2  17   5     3011.94     2979.61     91.65 o 
  -1  17   5     1155.47     1035.90     26.80 o 
   0  17   5      801.49      828.71     28.52 o 
   1  17   5     1414.55     1437.85     40.37 o 
   2  17   5      167.85      192.59     22.23 o 
   3  17   5     2077.70     1992.13     33.81 o 
   4  17   5      412.06      423.86     25.64 o 
   5  17   5      535.39      494.71     25.69 o 
   6  17   5      919.37      978.22     28.48 o 
   7  17   5      374.42      407.28     28.25 o 
   8  17   5       13.99       24.04     31.85 o 
   9  17   5       57.14       63.54     30.20 o 
 -12  18   5      420.13      425.06     61.47 o 
 -11  18   5      161.93      186.20     40.67 o 
 -10  18   5       57.89       68.42     38.40 o 
  -9  18   5      196.00      205.87     39.42 o 
  -8  18   5      265.46      285.23     36.30 o 
  -7  18   5     2430.56     2516.42    126.14 o 
  -6  18   5      407.04      426.16     30.99 o 
  -5  18   5     1767.85     1721.13     36.62 o 
  -4  18   5     1480.40     1464.84     32.04 o 
  -3  18   5     1418.21     1363.99     32.08 o 
  -2  18   5       64.52       78.99     26.23 o 
  -1  18   5       90.03       70.24     21.61 o 
   0  18   5      179.72      171.76     22.72 o 
   1  18   5     1825.65     1808.09     59.51 o 
   2  18   5     2510.51     2298.64     39.08 o 
   3  18   5      239.24      293.11     27.50 o 
   4  18   5      425.77      405.51     25.16 o 
   5  18   5      245.05      236.03     27.60 o 
   6  18   5      420.45      418.65     30.62 o 
   7  18   5      323.91      348.75     38.87 o 
   8  18   5      522.71      516.58     41.39 o 
   9  18   5      174.99      154.00     42.68 o 
 -12  19   5      135.16       99.19     62.09 o 
 -11  19   5      181.85      162.14     57.47 o 
 -10  19   5      299.68      317.75     55.26 o 
  -9  19   5      843.48      901.86     42.25 o 
  -8  19   5     2122.75     2150.56     40.32 o 
  -7  19   5      281.17      245.07     28.29 o 
  -6  19   5       78.57       76.12     24.29 o 
  -5  19   5      134.81      120.95     28.48 o 
  -4  19   5     1077.71     1027.88     27.50 o 
  -3  19   5     3100.08     2916.47     51.26 o 
  -2  19   5     1894.83     1943.66     61.17 o 
  -1  19   5       71.63       68.87     25.06 o 
   0  19   5      335.72      346.71     23.44 o 
   1  19   5      963.60      935.71     29.75 o 
   2  19   5      299.57      281.97     32.19 o 
   3  19   5     1725.44     1797.16     45.61 o 
   4  19   5      291.34      287.24     23.98 o 
   5  19   5     1227.36     1239.56     28.59 o 
   6  19   5      402.32      414.43     27.90 o 
   7  19   5      758.47      764.81     40.87 o 
   8  19   5       46.76       46.72     32.60 o 
   9  19   5       98.70       95.07     35.24 o 
 -11  20   5      120.15      117.22     57.96 o 
 -10  20   5      120.65       99.13     54.33 o 
  -9  20   5      275.35      249.42     42.24 o 
  -8  20   5      548.85      591.16     42.80 o 
  -7  20   5      724.71      758.02     38.07 o 
  -6  20   5      599.84      644.17     32.38 o 
  -5  20   5     2099.58     2063.01     34.60 o 
  -4  20   5     1287.94     1304.68     40.16 o 
  -3  20   5      676.31      662.43     25.48 o 
  -2  20   5       70.11       62.66     26.36 o 
  -1  20   5      499.83      494.34     24.65 o 
   0  20   5      348.06      335.18     27.04 o 
   1  20   5     2001.01     1909.55     33.23 o 
   2  20   5     1981.19     1958.35     34.16 o 
   3  20   5      628.76      636.86     29.89 o 
   4  20   5      390.00      406.87     30.90 o 
   5  20   5      153.20      164.20     27.15 o 
   6  20   5      209.60      240.06     31.49 o 
   7  20   5      546.40      565.13     38.45 o 
   8  20   5      291.26      318.18     42.44 o 
 -11  21   5      150.20      138.45     60.24 o 
 -10  21   5      341.99      399.65     57.41 o 
  -9  21   5      810.30      766.30     37.42 o 
  -8  21   5      466.18      536.03     39.73 o 
  -7  21   5      496.12      544.86     37.91 o 
  -6  21   5       43.63       31.88     29.64 o 
  -5  21   5      564.62      542.23     29.82 o 
  -4  21   5      757.54      720.35     29.83 o 
  -3  21   5     3227.41     3374.93     40.81 o 
  -2  21   5      822.55      762.74     26.63 o 
  -1  21   5      211.37      220.23     26.38 o 
   0  21   5     2655.77     2617.70     35.38 o 
   1  21   5      388.43      364.29     24.45 o 
   2  21   5      247.87      239.67     24.15 o 
   3  21   5       69.59       69.15     24.81 o 
   4  21   5      354.07      398.59     31.39 o 
   5  21   5      741.05      759.21     34.14 o 
   6  21   5      434.31      421.44     31.80 o 
   7  21   5      274.91      281.31     36.71 o 
   8  21   5       17.50       48.73     41.94 o 
 -11  22   5      134.89      125.34     60.86 o 
 -10  22   5      396.59      411.59     59.56 o 
  -9  22   5      332.69      334.18     42.00 o 
  -8  22   5      282.49      267.44     34.03 o 
  -7  22   5      169.65      197.99     36.91 o 
  -6  22   5     1272.33     1241.72     40.31 o 
  -5  22   5      769.48      862.98     32.76 o 
  -4  22   5      500.13      490.56     26.79 o 
  -3  22   5     1316.21     1332.76     43.61 o 
  -2  22   5      300.81      275.97     27.56 o 
  -1  22   5       22.70       43.38     26.09 o 
   0  22   5      306.31      316.92     24.45 o 
   1  22   5     1968.60     1798.02     30.54 o 
   2  22   5      662.89      710.82     28.00 o 
   3  22   5      776.99      787.06     25.29 o 
   4  22   5      332.95      365.55     30.14 o 
   5  22   5       39.26       50.07     26.17 o 
   6  22   5       44.53       24.91     31.17 o 
   7  22   5      306.38      291.88     31.49 o 
   8  22   5      255.45      263.11     44.42 o 
 -10  23   5      733.92      698.15     52.33 o 
  -9  23   5     1007.79      974.99     48.87 o 
  -8  23   5      787.34      859.38     46.70 o 
  -7  23   5      497.92      519.51     38.69 o 
  -6  23   5      302.20      294.01     37.98 o 
  -5  23   5      251.57      252.32     26.71 o 
  -4  23   5      370.30      394.29     25.10 o 
  -3  23   5      715.53      667.98     31.63 o 
  -2  23   5     1400.70     1441.30     41.60 o 
  -1  23   5      646.78      673.96     29.49 o 
   0  23   5      821.45      859.94     27.56 o 
   1  23   5      660.99      684.33     30.25 o 
   2  23   5      391.93      376.26     29.92 o 
   3  23   5      245.81      254.07     26.03 o 
   4  23   5      300.07      308.45     26.60 o 
   5  23   5      637.06      686.32     33.75 o 
   6  23   5      399.92      485.70     32.90 o 
   7  23   5      110.34       95.96     36.88 o 
 -10  24   5       82.25       82.97     47.31 o 
  -9  24   5      214.32      237.57     46.32 o 
  -8  24   5       62.38       77.85     42.27 o 
  -7  24   5      694.69      618.92     34.88 o 
  -6  24   5     1008.58     1066.20     46.30 o 
  -5  24   5      941.81      861.74     34.26 o 
  -4  24   5      384.16      445.34     29.80 o 
  -3  24   5      247.52      256.65     28.80 o 
  -2  24   5        2.95        4.10     27.85 o 
  -1  24   5      250.35      248.23     28.26 o 
   0  24   5      406.88      404.63     25.63 o 
   1  24   5      432.44      439.71     29.43 o 
   2  24   5      871.91      876.64     31.63 o 
   3  24   5      321.17      347.27     26.59 o 
   4  24   5      292.19      313.12     31.55 o 
   5  24   5       77.05       72.42     28.05 o 
   6  24   5      228.12      203.89     32.04 o 
   7  24   5      272.23      253.67     37.71 o 
  -9  25   5      113.37      108.84     45.98 o 
  -8  25   5      285.42      271.88     33.95 o 
  -7  25   5       60.73       75.68     38.70 o 
  -6  25   5      141.80      123.37     31.03 o 
  -5  25   5       67.08       58.64     26.18 o 
  -4  25   5      100.36       96.61     29.09 o 
  -3  25   5      289.94      306.90     23.74 o 
  -2  25   5      840.85      883.87     28.30 o 
  -1  25   5      600.60      610.28     30.65 o 
   0  25   5      348.34      367.56     26.32 o 
   1  25   5       61.46       66.96     24.32 o 
   2  25   5      128.10      122.96     29.66 o 
   3  25   5      772.97      740.64     30.11 o 
   4  25   5      374.57      368.21     33.01 o 
   5  25   5      516.72      545.96     36.03 o 
   6  25   5      302.67      322.73     34.31 o 
  -9  26   5       73.60       94.57     36.60 o 
  -8  26   5       14.52       30.15     41.14 o 
  -7  26   5      141.83      129.51     43.61 o 
  -6  26   5      519.17      538.71     40.29 o 
  -5  26   5      368.33      410.36     33.64 o 
  -4  26   5      504.50      552.78     28.20 o 
  -3  26   5      163.53      181.23     26.32 o 
  -2  26   5      132.80      124.56     29.20 o 
  -1  26   5       82.66       81.14     29.08 o 
   0  26   5      615.93      591.51     31.37 o 
   1  26   5      453.41      491.32     24.70 o 
   2  26   5      300.94      333.04     31.34 o 
   3  26   5      292.04      295.81     33.74 o 
   4  26   5       65.77       88.65     31.43 o 
   5  26   5       13.21       10.82     26.52 o 
   6  26   5      102.11      104.12     34.05 o 
  -8  27   5      285.48      266.83     46.79 o 
  -7  27   5      173.16      177.32     33.08 o 
  -6  27   5        3.18       16.29     31.68 o 
  -5  27   5      228.84      256.31     28.23 o 
  -4  27   5      104.69       84.50     26.92 o 
  -3  27   5      379.21      412.62     28.89 o 
  -2  27   5      309.24      309.08     31.13 o 
  -1  27   5      317.69      306.76     31.09 o 
   0  27   5      127.16      124.72     30.07 o 
   1  27   5      167.05      189.33     30.98 o 
   2  27   5       47.47       41.96     30.43 o 
   3  27   5      176.47      211.83     31.92 o 
   4  27   5      129.36      215.68     35.26 o 
   5  27   5      146.35      171.61     30.37 o 
  -8  28   5       45.02       43.99     43.76 o 
  -7  28   5       76.48       66.70     41.85 o 
  -6  28   5      169.78      170.80     44.44 o 
  -5  28   5      152.39      156.25     32.97 o 
  -4  28   5      299.58      297.80     28.86 o 
  -3  28   5      159.13      170.26     30.45 o 
  -2  28   5        2.34       -3.33     26.28 o 
  -1  28   5        0.00        2.18     26.72 o 
   0  28   5      490.56      524.77     29.41 o 
   1  28   5      411.34      414.12     32.72 o 
   2  28   5      209.04      194.57     27.55 o 
   3  28   5        0.15      -19.69     28.47 o 
   4  28   5       40.18       40.91     29.47 o 
   5  28   5      428.46      405.71     33.38 o 
  -7  29   5       65.38       50.76     46.45 o 
  -6  29   5      112.02      108.02     41.56 o 
  -5  29   5      252.03      225.96     41.06 o 
  -4  29   5      123.14      143.58     33.11 o 
  -3  29   5      194.08      196.09     34.08 o 
  -2  29   5      144.29      139.23     28.95 o 
  -1  29   5      251.30      257.23     32.16 o 
   0  29   5       68.11       98.24     32.19 o 
   1  29   5       93.48      103.82     32.18 o 
   2  29   5       13.12       10.82     32.89 o 
   3  29   5      144.38      136.15     29.39 o 
   4  29   5      227.85      220.09     35.50 o 
  -6  30   5      128.10      132.77     35.54 o 
  -5  30   5      199.72      172.93     42.67 o 
  -4  30   5      330.02      340.73     36.95 o 
  -3  30   5       52.86       55.05     33.17 o 
  -2  30   5       15.75       -4.17     28.56 o 
  -1  30   5       38.09       47.33     32.02 o 
   0  30   5      277.66      254.29     33.86 o 
   1  30   5      139.43      131.49     29.25 o 
   2  30   5      226.37      223.94     35.26 o 
   3  30   5      132.49      146.01     43.29 o 
  -5  31   5      139.17      127.04     44.40 o 
  -4  31   5       52.35       36.95     34.88 o 
  -3  31   5      266.38      283.64     34.86 o 
  -2  31   5      114.21      143.41     33.98 o 
  -1  31   5      196.21      189.64     34.63 o 
   0  31   5      244.40      289.83     34.90 o 
   1  31   5      233.17      195.98     35.23 o 
   2  31   5       60.16       50.78     30.28 o 
  -3  32   5       89.08       67.08     35.47 o 
  -2  32   5       41.22       46.86     30.27 o 
  -1  32   5       18.02       27.00     34.62 o 
   0  32   5      166.57      120.82     28.24 o 
  -4 -31   6      386.12      356.22     25.94 o 
  -3 -31   6       55.82       51.77     26.89 o 
  -2 -31   6       24.89       18.28     26.63 o 
  -1 -31   6       41.34       43.38     24.63 o 
   0 -31   6      117.12      103.29     25.24 o 
  -6 -30   6       48.08       22.21     75.32 o 
  -5 -30   6      189.91      192.27     25.59 o 
  -4 -30   6       26.70       33.95     23.90 o 
  -3 -30   6      368.38      360.47     23.32 o 
  -2 -30   6      129.91      112.35     26.11 o 
  -1 -30   6       92.81       81.09     26.12 o 
   0 -30   6      174.66      163.04     22.83 o 
   1 -30   6       61.97       73.00     26.81 o 
   2 -30   6       38.36       47.38     24.62 o 
  -7 -29   6       85.86       65.70     25.22 o 
  -6 -29   6      192.83      171.55     23.10 o 
  -5 -29   6      173.58      164.89     24.53 o 
  -4 -29   6      247.21      269.67     23.90 o 
  -3 -29   6       72.60       79.73     23.00 o 
  -2 -29   6       27.38       20.81     22.60 o 
  -1 -29   6      221.62      221.73     21.84 o 
   0 -29   6      415.96      357.09     24.57 o 
   1 -29   6      262.13      232.34     26.20 o 
   2 -29   6      170.35      149.47     26.61 o 
   3 -29   6      112.04       98.84     25.54 o 
  -7 -28   6       33.95       48.40     22.41 o 
  -6 -28   6        2.82       11.70     26.04 o 
  -5 -28   6      306.09      307.14     26.09 o 
  -4 -28   6       23.96       14.23     22.37 o 
  -3 -28   6      231.61      216.49     22.78 o 
  -2 -28   6      135.21      171.50     21.32 o 
  -1 -28   6       27.88       41.72     21.54 o 
   0 -28   6      159.31      147.13     24.76 o 
   1 -28   6       30.46       40.51     22.76 o 
   2 -28   6      116.02      123.21     25.52 o 
   3 -28   6      336.36      303.08     24.79 o 
   4 -28   6      516.62      496.76     29.25 o 
  -8 -27   6      131.23      118.55     30.27 o 
  -7 -27   6      143.33      139.02     24.17 o 
  -6 -27   6      411.27      451.36     24.43 o 
  -5 -27   6       72.36       90.11     22.31 o 
  -4 -27   6      140.41      130.82     19.25 o 
  -3 -27   6       65.03       71.10     23.42 o 
  -2 -27   6       71.12       67.42     19.68 o 
  -1 -27   6      380.93      367.98     24.34 o 
   0 -27   6      407.94      424.37     24.75 o 
   1 -27   6      449.48      475.41     25.36 o 
   2 -27   6      206.35      209.03     23.36 o 
   3 -27   6      103.66      113.12     26.81 o 
   4 -27   6       25.10       52.68     27.92 o 
  -9 -26   6      372.87      319.44     28.57 o 
  -8 -26   6      229.71      231.33     27.53 o 
  -7 -26   6      150.33      169.29     25.43 o 
  -6 -26   6       28.39       42.31     22.38 o 
  -5 -26   6      108.70      128.07     24.07 o 
  -4 -26   6      244.67      225.38     21.66 o 
  -3 -26   6      574.92      624.62     21.98 o 
  -2 -26   6      232.96      221.29     21.82 o 
  -1 -26   6      538.77      582.51     24.69 o 
   0 -26   6      438.78      452.59     23.01 o 
   1 -26   6       37.66       22.66     21.79 o 
   2 -26   6      257.97      278.90     24.75 o 
   3 -26   6      172.92      168.09     25.62 o 
   4 -26   6      180.39      188.06     26.29 o 
   5 -26   6      377.25      404.58     31.15 o 
  -9 -25   6       33.26       62.07     28.89 o 
  -8 -25   6      282.12      263.87     24.44 o 
  -7 -25   6      239.78      270.64     22.55 o 
  -6 -25   6      346.19      347.06     25.33 o 
  -5 -25   6      566.15      532.15     25.27 o 
  -4 -25   6      296.59      325.96     20.22 o 
  -3 -25   6       33.90       33.58     22.65 o 
  -2 -25   6      149.87      131.90     18.80 o 
  -1 -25   6        2.73       13.17     20.69 o 
   0 -25   6      466.31      469.84     22.12 o 
   1 -25   6      594.57      690.48     24.86 o 
   2 -25   6      459.54      436.69     23.05 o 
   3 -25   6      219.59      210.01     23.47 o 
   4 -25   6       88.89       88.46     23.85 o 
   5 -25   6       26.34       36.69     30.46 o 
   6 -25   6      358.04      333.00     29.64 o 
 -10 -24   6      297.68      218.18     32.13 o 
  -9 -24   6      436.77      410.08     28.44 o 
  -8 -24   6      197.98      240.80     24.42 o 
  -7 -24   6      373.76      349.05     23.04 o 
  -6 -24   6        8.24       14.48     23.78 o 
  -5 -24   6       30.69       35.63     20.15 o 
  -4 -24   6      544.66      520.63     21.88 o 
  -3 -24   6      769.96      759.31     22.42 o 
  -2 -24   6     1195.92     1232.76     25.42 o 
  -1 -24   6      436.66      437.85     20.32 o 
   0 -24   6      101.27      117.89     20.07 o 
   1 -24   6       61.44       79.10     20.64 o 
   2 -24   6      357.49      407.13     24.03 o 
   3 -24   6      413.09      433.84     24.82 o 
   4 -24   6      184.84      198.86     25.75 o 
   5 -24   6      683.83      656.52     31.37 o 
   6 -24   6      105.21      109.88     31.04 o 
 -10 -23   6       93.95       85.57     27.17 o 
  -9 -23   6      118.21      117.59     29.13 o 
  -8 -23   6      252.39      254.02     27.10 o 
  -7 -23   6      240.98      259.47     22.59 o 
  -6 -23   6      918.55      939.71     23.99 o 
  -5 -23   6      610.45      620.11     24.06 o 
  -4 -23   6      266.76      294.68     22.42 o 
  -3 -23   6      321.19      276.45     20.39 o 
  -2 -23   6      138.25      106.55     21.51 o 
  -1 -23   6       32.58       54.42     21.41 o 
   0 -23   6      334.00      349.43     18.68 o 
   1 -23   6      550.81      529.72     20.43 o 
   2 -23   6      429.50      456.76     23.46 o 
   3 -23   6       59.81       92.15     20.87 o 
   4 -23   6      247.69      260.57     25.63 o 
   5 -23   6       72.69       63.44     25.19 o 
   6 -23   6      165.41      151.01     27.55 o 
 -11 -22   6       68.57       82.72     26.98 o 
 -10 -22   6      231.53      253.23     30.35 o 
  -9 -22   6      545.47      590.22     26.87 o 
  -8 -22   6      495.62      514.38     25.88 o 
  -7 -22   6     1095.97     1242.89     26.57 o 
  -6 -22   6       61.08       36.95     20.74 o 
  -5 -22   6       38.57       44.64     18.90 o 
  -4 -22   6       34.85       48.61     19.36 o 
  -3 -22   6     1994.67     1857.51     38.21 o 
  -2 -22   6      501.32      503.09     20.57 o 
  -1 -22   6      337.27      339.47     21.97 o 
   0 -22   6      472.33      440.85     20.79 o 
   1 -22   6        6.45       11.01     21.33 o 
   2 -22   6       59.97       68.19     19.95 o 
   3 -22   6       59.14       73.50     22.65 o 
   4 -22   6      289.24      297.67     22.71 o 
   5 -22   6      366.30      372.28     26.67 o 
   6 -22   6       54.52       76.24     30.26 o 
   7 -22   6      334.55      311.63     33.26 o 
 -11 -21   6      163.34      136.57     26.97 o 
 -10 -21   6      671.88      671.69     25.53 o 
  -9 -21   6       43.51       35.40     23.60 o 
  -8 -21   6      186.28      224.53     23.31 o 
  -7 -21   6      274.24      252.48     21.83 o 
  -6 -21   6     1355.84     1329.44     24.55 o 
  -5 -21   6     1039.29     1199.13     24.65 o 
  -4 -21   6     1793.05     1733.31     43.92 o 
  -3 -21   6      900.42      992.81     22.19 o 
  -2 -21   6       38.21       36.66     17.09 o 
  -1 -21   6      647.08      580.96     18.62 o 
   0 -21   6      914.05      887.51     23.22 o 
   1 -21   6      955.54      947.98     21.43 o 
   2 -21   6      468.85      535.23     21.51 o 
   3 -21   6      653.05      634.55     24.09 o 
   4 -21   6      147.05      143.00     25.60 o 
   5 -21   6       23.49       50.39     26.75 o 
   6 -21   6      114.35      128.92     29.86 o 
   7 -21   6      396.91      402.74     29.36 o 
 -11 -20   6      207.02      162.01     29.90 o 
 -10 -20   6      269.31      299.53     25.80 o 
  -9 -20   6      974.15      958.43     28.02 o 
  -8 -20   6     1736.75     1779.45     30.43 o 
  -7 -20   6       36.89       41.10     18.87 o 
  -6 -20   6      194.75      253.38     20.25 o 
  -5 -20   6      128.96      135.13     21.81 o 
  -4 -20   6      837.73      845.18     21.66 o 
  -3 -20   6     2002.30     1910.53     25.81 o 
  -2 -20   6      443.66      396.35     19.21 o 
  -1 -20   6     1593.24     1631.42     23.71 o 
   0 -20   6     1829.91     1764.72     25.69 o 
   1 -20   6      256.40      270.35     21.52 o 
   2 -20   6       11.72       18.21     20.78 o 
   3 -20   6      252.35      247.34     18.93 o 
   4 -20   6      321.07      346.56     27.42 o 
   5 -20   6      758.17      779.55     29.20 o 
   6 -20   6      559.72      554.96     27.29 o 
   7 -20   6      147.09      169.78     31.47 o 
   8 -20   6       48.82       34.17     32.41 o 
 -12 -19   6      349.04      302.31     27.35 o 
 -11 -19   6      203.35      198.06     29.02 o 
 -10 -19   6      201.83      224.85     27.37 o 
  -9 -19   6       74.81       67.49     23.53 o 
  -8 -19   6      659.85      657.37     25.43 o 
  -7 -19   6     1041.06     1105.28     25.76 o 
  -6 -19   6      701.40      723.47     22.23 o 
  -5 -19   6     3097.11     2947.45     30.10 o 
  -4 -19   6     1474.47     1591.21     25.04 o 
  -3 -19   6        6.19        6.01     20.50 o 
  -2 -19   6      197.23      175.58     20.04 o 
  -1 -19   6     1483.84     1378.46     22.88 o 
   0 -19   6      491.70      489.27     21.48 o 
   1 -19   6     2007.97     2061.38     26.47 o 
   2 -19   6     1564.84     1463.82     24.95 o 
   3 -19   6      116.01      146.02     21.44 o
[truncated: 413,852 more chars]
